# Supplementary material for: 2-Methyl-12H-benzimidazo[2,1-b][1,3]benzothia­zin-12-one
Source: Acta Crystallogr Sect E Struct Rep Online. 2011 Nov 30;67(Pt 12):o3506. doi: 10.1107/S1600536811050501 (PMC3239128; doi:10.1107/S1600536811050501)
Supplement: Supplementary file 2 [file e-67-o3506-Isup2.hkl]

# 
# h,k,l, Fc-squared, Fo-squared, sigma(Fo-squared) and status flag 
# 
data_I
_shelx_title  '110915_wzm9 in Pbca' 
_shelx_refln_list_code          4  
_shelx_F_calc_maximum      405.45 
_exptl_crystal_F_000      1104.00 
_reflns_d_resolution_high  0.8304 
 
loop_ 
 _symmetry_equiv_pos_as_xyz 
 'x, y, z' 
 '-x+1/2, -y, z+1/2' 
 'x+1/2, -y+1/2, -z' 
 '-x, y+1/2, -z+1/2' 
 '-x, -y, -z' 
 'x-1/2, y, -z-1/2' 
 '-x-1/2, y-1/2, z' 
 'x, -y-1/2, z-1/2' 
 
_cell_length_a    11.7737 
_cell_length_b     8.1122 
_cell_length_c    26.0694 
_cell_angle_alpha  90.000 
_cell_angle_beta   90.000 
_cell_angle_gamma  90.000 
 
_shelx_F_squared_multiplier     1.000 
 
loop_ 
 _refln_index_h 
 _refln_index_k 
 _refln_index_l 
 _refln_F_squared_calc 
 _refln_F_squared_meas 
 _refln_F_squared_sigma 
 _refln_observed_status 
   4   0   0    12879.43    12789.67     67.42 o 
   6   0   0     1214.35     1328.71     29.50 o 
   8   0   0       74.16      100.21     10.44 o 
  10   0   0     2007.46     2058.91     82.31 o 
  12   0   0     1093.66     1068.81     49.55 o 
  14   0   0      263.32      309.31     29.61 o 
   2   1   0    30145.79    30648.62     82.48 o 
   4   1   0        6.55        3.77      1.77 o 
   6   1   0     1937.78     1775.01     21.42 o 
   8   1   0        7.37       23.81      3.32 o 
  10   1   0       18.27       16.81      5.42 o 
  12   1   0        3.11        0.34      4.79 o 
  14   1   0        0.03       -0.25     10.63 o 
   0   2   0      838.59      826.29     19.99 o 
   2   2   0   164390.31   150855.22  11525.50 o 
   4   2   0     5850.60     6321.92     33.00 o 
   6   2   0     1196.77     1236.65     17.06 o 
   8   2   0      322.44      292.83     12.23 o 
  10   2   0      264.60      246.49     13.26 o 
  12   2   0      333.90      329.67     19.19 o 
   2   3   0    15557.20    15995.77     53.06 o 
   4   3   0     3297.76     3395.67     33.62 o 
   6   3   0     2984.25     3059.15     36.35 o 
   8   3   0      190.53      198.46      8.44 o 
  10   3   0       12.11        7.96      3.08 o 
  12   3   0       17.98       12.64      8.03 o 
   0   4   0     2262.54     2420.88     31.86 o 
   2   4   0       41.69       67.50      4.10 o 
   4   4   0    17887.29    17782.54     59.42 o 
   6   4   0        0.08        7.59      6.55 o 
   8   4   0        0.04        2.06      6.69 o 
  10   4   0      116.30       87.85     16.99 o 
  12   4   0      170.71      150.97     23.96 o 
   2   5   0      175.26      169.27      6.32 o 
   4   5   0        0.15        4.57      3.99 o 
   6   5   0     1369.36     1286.53     20.88 o 
   8   5   0     1189.06     1066.05     24.36 o 
  10   5   0        1.76      -11.99     11.99 o 
  12   5   0       81.03       74.07     19.35 o 
   0   6   0        0.42        3.77      6.84 o 
   2   6   0       20.68        8.81      2.00 o 
   4   6   0      600.01      624.93     17.87 o 
   6   6   0     2759.37     2591.46     32.05 o 
   8   6   0      320.14      291.68     31.15 o 
  10   6   0      254.22      291.12     33.25 o 
   2   7   0     1083.09     1090.93     18.28 o 
   4   7   0      260.99      268.82     15.06 o 
   6   7   0       89.28      107.32     14.89 o 
   8   7   0      547.40      551.52     44.81 o 
   0   8   0       59.17       74.48     12.34 o 
   2   8   0       56.85       66.70      8.79 o 
   4   8   0        1.46       -2.09      4.37 o 
   6   8   0        0.02       -6.55      9.38 o 
   8   8   0     1315.04     1193.95     68.90 o 
   2   9   0       17.27       11.77      5.82 o 
   4   9   0      440.82      435.41     38.76 o 
   1   1   1     9088.31     9091.54     43.34 o 
   2   1   1     7738.53     7724.93     27.88 o 
   3   1   1    30434.35    31043.93     87.86 o 
   4   1   1      363.21      350.20      5.70 o 
   5   1   1       81.91       65.34      2.83 o 
   6   1   1        1.93        0.65      1.41 o 
   7   1   1      198.54      228.49      6.05 o 
   8   1   1        0.58        4.51      1.79 o 
   9   1   1       65.41       56.50      3.73 o 
  10   1   1      172.71      189.48      7.71 o 
  11   1   1       28.33       23.00      3.38 o 
  12   1   1        0.09       -2.55      3.72 o 
  13   1   1        0.46        3.43      4.16 o 
  14   1   1       19.84       23.26      5.11 o 
   0   2   1     1045.84     1091.98     15.58 o 
   1   2   1    24847.47    24402.66     47.90 o 
   2   2   1     3637.22     3781.22     25.80 o 
   3   2   1    21531.34    21707.50     49.54 o 
   4   2   1     1597.29     1707.98     18.71 o 
   5   2   1        3.41       26.28      1.97 o 
   6   2   1      161.51      161.23      4.46 o 
   7   2   1     2343.75     2248.67     17.87 o 
   8   2   1      128.60      113.35      4.45 o 
   9   2   1      977.63      881.74     59.39 o 
  10   2   1        6.68        5.58      2.24 o 
  11   2   1       78.19       70.13      4.85 o 
  12   2   1       12.73        6.92      4.74 o 
  13   2   1       69.76       66.48      6.88 o 
   1   3   1      632.67      513.86      6.30 o 
   2   3   1      132.69      170.62      5.79 o 
   3   3   1     1692.25     1671.26     15.94 o 
   4   3   1     2275.84     2194.01     27.46 o 
   5   3   1     4120.43     3994.95     45.65 o 
   6   3   1      316.88      312.84      9.27 o 
   7   3   1      471.29      452.62     10.05 o 
   8   3   1      208.80      202.90      5.97 o 
   9   3   1      417.57      373.44     25.02 o 
  10   3   1        4.39        1.66      1.82 o 
  11   3   1       40.67       57.18      5.34 o 
  12   3   1        4.08        4.19      4.07 o 
  13   3   1       36.11       48.69     15.83 o 
   0   4   1      447.07      406.46      9.30 o 
   1   4   1        8.47        7.42      1.17 o 
   2   4   1      531.18      478.56      7.36 o 
   3   4   1     3770.13     3404.65     30.31 o 
   4   4   1      713.67      710.53     21.82 o 
   5   4   1    11905.92    11706.20     44.75 o 
   6   4   1        4.06        6.62      1.71 o 
   7   4   1      550.48      516.14     10.18 o 
   8   4   1      204.01      194.62      6.79 o 
   9   4   1      777.40      717.88     21.69 o 
  10   4   1       35.58       34.63      8.51 o 
  11   4   1       28.60       36.26      8.79 o 
  12   4   1        1.56        2.73      6.00 o 
   1   5   1     3443.03     3395.77     20.76 o 
   2   5   1       20.40       18.88      1.65 o 
   3   5   1      207.32      242.28      6.51 o 
   4   5   1        0.30        2.38      1.28 o 
   5   5   1        1.33        4.82      1.69 o 
   6   5   1      556.39      486.37     15.64 o 
   7   5   1      521.27      483.52      8.22 o 
   8   5   1       25.73       29.77      3.14 o 
   9   5   1       77.08       84.81      7.99 o 
  10   5   1        1.61       -1.78     13.45 o 
  11   5   1       97.44      123.09     15.46 o 
  12   5   1        0.76        6.94      8.34 o 
   0   6   1      566.64      552.71     13.30 o 
   1   6   1       35.33       51.81      3.27 o 
   2   6   1       35.79       32.32      2.23 o 
   3   6   1      241.38      238.59      8.01 o 
   4   6   1       87.17       79.61      4.81 o 
   5   6   1     1407.24     1344.57     16.57 o 
   6   6   1       39.28       33.23      2.73 o 
   7   6   1     2199.22     2124.87     38.56 o 
   8   6   1       59.77       83.77     12.88 o 
   9   6   1       37.10       51.76     11.71 o 
  10   6   1       14.48       11.61      7.02 o 
  11   6   1       22.70        2.71      6.49 o 
   1   7   1        0.10       -1.56      1.56 o 
   2   7   1        8.70       16.22      2.70 o 
   3   7   1       77.73       84.53      5.38 o 
   4   7   1        2.38        7.49      3.07 o 
   5   7   1      288.07      262.15      7.57 o 
   6   7   1       81.91       75.29      6.16 o 
   7   7   1        2.07       15.94      8.15 o 
   8   7   1       36.33       66.19     12.95 o 
   9   7   1      311.37      225.54     34.98 o 
   0   8   1        0.80       -0.55      2.59 o 
   1   8   1      157.92      153.02      6.31 o 
   2   8   1      120.12      115.64      6.51 o 
   3   8   1        0.48       -0.70      3.08 o 
   4   8   1        6.78        2.44      3.38 o 
   5   8   1        3.75       10.18      4.10 o 
   6   8   1       10.85        1.78      9.78 o 
   7   8   1        9.15        6.12      5.77 o 
   8   8   1       19.14       57.92     14.42 o 
   1   9   1      287.94      291.23     13.55 o 
   2   9   1       18.17       12.53      4.16 o 
   3   9   1       81.41       93.77      9.55 o 
   4   9   1       46.07       65.88     11.97 o 
   5   9   1       46.00       33.51      9.83 o 
   2   0   2    10266.86     9630.09     83.38 o 
   3   0   2      140.13      159.82      5.57 o 
   4   0   2     2352.93     2306.99     20.42 o 
   5   0   2       83.86       83.43      4.53 o 
   6   0   2      414.56      506.32     11.72 o 
   7   0   2     3571.05     3557.25     33.57 o 
   8   0   2       62.62       93.98      6.17 o 
   9   0   2        7.88        5.77      2.49 o 
  10   0   2     1247.75     1255.69     24.29 o 
  11   0   2        6.41       11.78      3.93 o 
  12   0   2       62.11       69.18      9.85 o 
  13   0   2        5.88       25.96      8.47 o 
  14   0   2      631.42      697.25     31.48 o 
   1   1   2     9129.55     9259.93     70.14 o 
   2   1   2       13.23       31.30      1.81 o 
   3   1   2     3117.81     3249.36     20.36 o 
   4   1   2     5849.83     5592.85     22.69 o 
   5   1   2        1.31        9.04      1.46 o 
   6   1   2     3209.31     3085.91     20.05 o 
   7   1   2      117.54      146.08      4.92 o 
   8   1   2      177.35      141.09      5.20 o 
   9   1   2        9.65        6.70      1.95 o 
  10   1   2       13.80       11.73      2.55 o 
  11   1   2       86.64       91.43      5.79 o 
  12   1   2      293.60      291.85     13.26 o 
  13   1   2      129.19      124.05     11.78 o 
  14   1   2       99.05       90.11      9.77 o 
   0   2   2    12181.02    11657.58     53.57 o 
   1   2   2     2017.94     2111.13     26.68 o 
   2   2   2    12843.44    12940.89     66.42 o 
   3   2   2       22.83       17.39      5.38 o 
   4   2   2      599.58      564.37     11.17 o 
   5   2   2     1531.37     1585.48     12.86 o 
   6   2   2      281.53      349.09      6.41 o 
   7   2   2        0.04        1.95      1.63 o 
   8   2   2      103.43       97.76      4.20 o 
   9   2   2      297.90      304.23      9.71 o 
  10   2   2        0.40        0.95      2.19 o 
  11   2   2        7.29        4.27      2.73 o 
  12   2   2      781.61      836.53     21.33 o 
  13   2   2        4.55        8.75      5.03 o 
   1   3   2       73.55       80.92      2.58 o 
   2   3   2     1591.58     1743.44     15.34 o 
   3   3   2       74.58       51.33      3.27 o 
   4   3   2     1094.52     1169.07     17.95 o 
   5   3   2     2400.20     2672.57     28.69 o 
   6   3   2       72.81       99.66      4.62 o 
   7   3   2       14.29       12.63      1.81 o 
   8   3   2        3.03        6.57      2.90 o 
   9   3   2        6.54       10.28      2.42 o 
  10   3   2      385.65      344.32     12.59 o 
  11   3   2        6.31       12.08      3.14 o 
  12   3   2        4.53        5.08      3.96 o 
  13   3   2        2.17       10.45      7.96 o 
   0   4   2        1.57        2.31      1.57 o 
   1   4   2       43.23       38.07      2.05 o 
   2   4   2      521.73      615.90      8.79 o 
   3   4   2     2381.54     2500.66     20.62 o 
   4   4   2     3369.29     3602.81     33.62 o 
   5   4   2        6.10       21.67      5.24 o 
   6   4   2       31.48       36.60      3.28 o 
   7   4   2        0.10        1.64      2.97 o 
   8   4   2        6.43        6.87      4.34 o 
   9   4   2       15.74       19.41      6.13 o 
  10   4   2       87.43       98.70      9.35 o 
  11   4   2       37.45       17.80      6.49 o 
  12   4   2      137.34      143.85     16.64 o 
   1   5   2      435.98      434.59      7.89 o 
   2   5   2      236.73      242.82      6.09 o 
   3   5   2       89.53       97.19      4.64 o 
   4   5   2      433.46      391.95      7.69 o 
   5   5   2       16.48       18.30      2.14 o 
   6   5   2     3534.52     3394.21     36.61 o 
   7   5   2      614.77      576.60     13.20 o 
   8   5   2     1295.00     1292.13     17.84 o 
   9   5   2        7.94       10.36      5.56 o 
  10   5   2       18.50       14.51      7.15 o 
  11   5   2       18.37       22.76      7.58 o 
  12   5   2       75.72       82.16     13.30 o 
   0   6   2        0.25       13.29      2.81 o 
   1   6   2      176.12      158.13      5.00 o 
   2   6   2       67.21       60.91      3.67 o 
   3   6   2       89.98       90.06      5.64 o 
   4   6   2       26.59       25.87      2.43 o 
   5   6   2       77.49       66.36      6.23 o 
   6   6   2      411.01      401.96     10.55 o 
   7   6   2        0.26       12.66      6.51 o 
   8   6   2       13.74       11.55      4.01 o 
   9   6   2       32.08       39.04     10.03 o 
  10   6   2      130.92      175.01     19.05 o 
  11   6   2       13.41       44.87     10.63 o 
   1   7   2       25.24       18.47      2.22 o 
   2   7   2      962.64      951.76     14.66 o 
   3   7   2      155.50      159.92      7.18 o 
   4   7   2     1343.63     1377.85     23.48 o 
   5   7   2       38.56       40.25      4.34 o 
   6   7   2      477.19      488.92     17.84 o 
   7   7   2        0.35        4.23      7.57 o 
   8   7   2      476.25      502.27     29.92 o 
   9   7   2      282.31      329.02     25.64 o 
   0   8   2       30.67       37.46      4.62 o 
   1   8   2       70.18       64.44      4.26 o 
   2   8   2       14.87       14.17      2.71 o 
   3   8   2        0.50        0.58      2.83 o 
   4   8   2       89.98      103.95      7.40 o 
   5   8   2       78.55       68.84      7.69 o 
   6   8   2        6.73        1.28      6.26 o 
   7   8   2        0.38       13.14      7.70 o 
   8   8   2      559.87      565.90     41.95 o 
   1   9   2        1.01       -1.89      4.65 o 
   2   9   2      140.88      145.28      9.72 o 
   3   9   2       14.53       10.71      5.50 o 
   4   9   2      302.86      330.35     24.05 o 
   5   9   2        5.43       -3.88      6.94 o 
   1   1   3     6666.09     6494.43     27.67 o 
   2   1   3     1537.12     1539.21     12.27 o 
   3   1   3        1.29        1.11      1.08 o 
   4   1   3     1551.78     1574.22     13.85 o 
   5   1   3     1103.80     1113.51     11.55 o 
   6   1   3      106.86      119.14      4.11 o 
   7   1   3     1572.18     1530.52     15.44 o 
   8   1   3       11.67        9.95      2.09 o 
   9   1   3        7.19        5.79      2.37 o 
  10   1   3       55.08       54.35      4.99 o 
  11   1   3      678.25      677.29     18.23 o 
  12   1   3       19.96       19.51      5.37 o 
  13   1   3        0.74        5.00      3.94 o 
  14   1   3        0.08        4.41      5.58 o 
   0   2   3     4991.13     5130.82     47.63 o 
   1   2   3      141.46      146.08      3.41 o 
   2   2   3      733.68      702.22     13.24 o 
   3   2   3      185.57      186.43      5.03 o 
   4   2   3      850.98      913.59     11.23 o 
   5   2   3       15.40        0.41      1.30 o 
   6   2   3       34.68       57.31      2.77 o 
   7   2   3      733.67      718.62     10.08 o 
   8   2   3      516.84      571.73     11.60 o 
   9   2   3       52.40       50.72      4.33 o 
  10   2   3      694.81      669.13     15.19 o 
  11   2   3      117.14      117.46      7.06 o 
  12   2   3       48.73       57.51      6.74 o 
  13   2   3        9.10       13.19      5.61 o 
   1   3   3     5864.57     5440.45     28.19 o 
   2   3   3     1280.95     1263.54     13.71 o 
   3   3   3     5910.31     5921.93     33.80 o 
   4   3   3       13.67       15.28      1.88 o 
   5   3   3      224.04      226.31      6.85 o 
   6   3   3      141.14       96.28      5.07 o 
   7   3   3      126.48      139.59      6.08 o 
   8   3   3        1.58       -0.41      1.82 o 
   9   3   3     2715.84     2529.31     27.41 o 
  10   3   3      230.79      225.82      7.70 o 
  11   3   3      208.93      216.68      8.88 o 
  12   3   3       94.56       78.12     14.58 o 
  13   3   3      110.12      152.82     17.05 o 
   0   4   3      320.49      268.14      7.43 o 
   1   4   3       62.96       32.83      2.25 o 
   2   4   3     2351.40     2380.81     17.84 o 
   3   4   3      285.20      238.94      6.45 o 
   4   4   3      151.46      160.58      7.90 o 
   5   4   3      965.17      959.97     15.86 o 
   6   4   3       56.40       57.11      3.39 o 
   7   4   3        6.32        2.96      3.12 o 
   8   4   3      543.83      487.14     16.57 o 
   9   4   3      755.01      737.46     17.55 o 
  10   4   3      340.42      351.12     16.28 o 
  11   4   3       38.50       24.61      7.33 o 
  12   4   3      157.13      182.12     18.68 o 
   1   5   3     2072.45     2047.19     15.68 o 
   2   5   3        2.69        3.19      1.66 o 
   3   5   3       65.33       45.65      3.15 o 
   4   5   3       33.90       28.33      2.43 o 
   5   5   3       99.87       90.74      5.16 o 
   6   5   3      156.63      184.94      8.49 o 
   7   5   3     1045.20      960.00     23.97 o 
   8   5   3      397.11      382.87     11.25 o 
   9   5   3      223.86      249.85     20.09 o 
  10   5   3        2.51       -2.63      6.79 o 
  11   5   3      253.80      317.02     24.46 o 
  12   5   3        0.00       -7.40      7.40 o 
   0   6   3     1129.26     1109.43     18.86 o 
   1   6   3        0.07        0.48      1.28 o 
   2   6   3       19.69       14.48      2.51 o 
   3   6   3      100.78      103.05      5.06 o 
   4   6   3       18.52       14.82      2.24 o 
   5   6   3       46.06       48.22      3.94 o 
   6   6   3      414.40      405.17     14.27 o 
   7   6   3      634.62      675.74     15.59 o 
   8   6   3       39.42       39.08      5.49 o 
   9   6   3       15.51        6.44      5.67 o 
  10   6   3       16.89       39.08     13.30 o 
  11   6   3        7.16        3.73      7.18 o 
   1   7   3        6.45        3.11      1.44 o 
   2   7   3       45.37       46.32      4.49 o 
   3   7   3        6.21        1.89      2.91 o 
   4   7   3        0.41       11.90      3.25 o 
   5   7   3      478.79      456.08     14.78 o 
   6   7   3       21.85       38.50     10.25 o 
   7   7   3        5.34       -2.54      6.79 o 
   8   7   3       17.69       30.90     10.78 o 
   9   7   3        0.01       21.30     10.12 o 
   0   8   3       64.95       78.66      7.89 o 
   1   8   3        0.00        0.82      1.90 o 
   2   8   3        8.64        3.50      2.40 o 
   3   8   3       17.06       21.95      4.38 o 
   4   8   3       99.19      104.23      7.36 o 
   5   8   3       41.87       32.32      5.65 o 
   6   8   3       10.02        3.65      6.58 o 
   7   8   3        6.79        7.43     14.59 o 
   8   8   3       45.22       58.04     12.54 o 
   1   9   3      325.04      357.67     15.04 o 
   2   9   3        1.31       -0.49      4.04 o 
   3   9   3      307.87      325.97     17.47 o 
   4   9   3       15.51       24.70     10.55 o 
   5   9   3        0.33       -5.85      8.00 o 
   0   0   4       93.68      107.10      6.78 o 
   1   0   4     2062.43     1950.18     30.46 o 
   2   0   4      177.46      141.92      6.79 o 
   3   0   4     7804.71     8031.45     54.87 o 
   4   0   4       42.51       51.16      3.58 o 
   5   0   4     2368.30     2265.49     23.94 o 
   6   0   4      494.75      466.17     11.91 o 
   7   0   4     6096.24     6399.80     47.21 o 
   8   0   4      367.37      333.83     11.73 o 
   9   0   4        2.48        2.95      3.03 o 
  10   0   4      954.34      945.39     25.02 o 
  11   0   4        0.57       -6.21      6.21 o 
  12   0   4      214.02      230.60     17.01 o 
  13   0   4      553.98      572.18     27.55 o 
  14   0   4      564.74      609.48     29.17 o 
   1   1   4      348.51      402.49      5.15 o 
   2   1   4     2817.24     2733.54     23.32 o 
   3   1   4      173.12      185.88      4.31 o 
   4   1   4     2596.62     2373.19     16.12 o 
   5   1   4       89.81       91.60      3.74 o 
   6   1   4     1029.98     1007.06     12.12 o 
   7   1   4       45.24       38.82      2.90 o 
   8   1   4      137.86      130.94      5.29 o 
   9   1   4        5.48        2.49      2.28 o 
  10   1   4       12.48        8.93      2.92 o 
  11   1   4       63.86       70.75      6.62 o 
  12   1   4      252.47      257.30     12.47 o 
  13   1   4      169.21      178.15     10.87 o 
   0   2   4      676.95      721.10     11.65 o 
   1   2   4      188.42      201.55      3.85 o 
   2   2   4      430.06      469.34      9.59 o 
   3   2   4      919.90      958.47     11.68 o 
   4   2   4       32.67       36.35      2.53 o 
   5   2   4     4034.47     4091.55     23.11 o 
   6   2   4      114.76       96.43      3.82 o 
   7   2   4       40.32       33.96      2.61 o 
   8   2   4      585.51      596.47     11.03 o 
   9   2   4      363.67      377.11      9.95 o 
  10   2   4      171.80      170.50      7.32 o 
  11   2   4      309.37      309.03     11.13 o 
  12   2   4      514.27      511.15     16.75 o 
  13   2   4       19.68       15.31      5.45 o 
   1   3   4      108.09      111.60      3.34 o 
   2   3   4       67.40       48.38      2.80 o 
   3   3   4       49.93       64.61      4.03 o 
   4   3   4      318.69      331.96      6.56 o 
   5   3   4       27.25       19.69      2.40 o 
   6   3   4       46.18       33.43      3.72 o 
   7   3   4        0.01       -1.45      1.99 o 
   8   3   4        6.33        1.83      1.65 o 
   9   3   4      119.77      140.47      6.22 o 
  10   3   4      215.49      206.70      7.26 o 
  11   3   4       76.97       68.57      5.10 o 
  12   3   4        7.29       12.00      5.55 o 
  13   3   4        0.98        2.04     11.70 o 
   0   4   4      316.50      331.66      9.10 o 
   1   4   4        0.04        0.50      1.09 o 
   2   4   4     1082.25     1016.69     12.04 o 
   3   4   4       37.59       39.43      2.82 o 
   4   4   4     1021.05      993.12     15.99 o 
   5   4   4      328.22      312.54      9.50 o 
   6   4   4      181.40      189.45      7.31 o 
   7   4   4       60.59       58.29      4.51 o 
   8   4   4        0.89        4.05      3.05 o 
   9   4   4      447.88      416.34     13.52 o 
  10   4   4      100.39      109.94     12.12 o 
  11   4   4       43.54       33.48     18.68 o 
  12   4   4       16.28        5.98      6.68 o 
   1   5   4      245.73      230.70      5.76 o 
   2   5   4      340.67      306.22      7.79 o 
   3   5   4       86.00       70.27      4.80 o 
   4   5   4      404.22      395.26      7.53 o 
   5   5   4        7.07        4.37      2.30 o 
   6   5   4      220.28      178.25     15.40 o 
   7   5   4       58.42       69.56      5.97 o 
   8   5   4      398.97      371.20     11.54 o 
   9   5   4       21.03       15.76      7.51 o 
  10   5   4       11.22        7.79      5.05 o 
  11   5   4        1.10       -7.01      7.01 o 
  12   5   4       50.58       69.45     14.12 o 
   0   6   4     1345.72     1262.72     20.13 o 
   1   6   4       23.94       19.09      2.02 o 
   2   6   4      740.28      736.78     12.04 o 
   3   6   4      499.77      499.45     10.82 o 
   4   6   4      213.97      198.11      6.94 o 
   5   6   4      792.83      778.65     18.42 o 
   6   6   4       43.78       35.32      4.14 o 
   7   6   4      671.44      673.63     16.51 o 
   8   6   4       37.91       32.15      5.70 o 
   9   6   4       29.89       51.07     11.31 o 
  10   6   4      107.17      133.18     16.20 o 
  11   6   4       23.57       25.21     12.91 o 
   1   7   4      143.63      141.73      5.02 o 
   2   7   4       67.60       62.03      4.07 o 
   3   7   4       26.34       22.38      3.39 o 
   4   7   4      656.37      636.78     13.15 o 
   5   7   4       93.75       94.38      6.16 o 
   6   7   4      904.52      948.02     38.43 o 
   7   7   4        0.11        2.16      6.01 o 
   8   7   4       97.50      120.34     15.75 o 
   9   7   4       29.97       61.28     23.08 o 
   0   8   4      398.48      431.25     17.08 o 
   1   8   4       72.97       69.73      4.61 o 
   2   8   4      151.69      160.85      7.58 o 
   3   8   4      344.91      377.28     13.93 o 
   4   8   4       45.59       61.38      7.96 o 
   5   8   4      303.46      299.10     15.85 o 
   6   8   4       28.59       27.33      8.56 o 
   7   8   4       78.29       94.52     14.11 o 
   1   9   4        2.03        0.61      4.06 o 
   2   9   4      160.01      168.90     10.42 o 
   3   9   4       36.05       30.25      6.79 o 
   4   9   4      187.77      203.83     19.11 o 
   5   9   4        0.66        2.78     10.59 o 
   1   1   5       61.05       57.44      2.70 o 
   2   1   5     1251.79     1158.54     10.24 o 
   3   1   5       87.03       74.58      3.34 o 
   4   1   5      396.43      407.39      6.98 o 
   5   1   5      734.38      768.24     10.47 o 
   6   1   5       27.89       20.94      2.21 o 
   7   1   5      159.02      165.15      5.54 o 
   8   1   5       92.53       94.66      4.62 o 
   9   1   5       73.07       58.93      4.94 o 
  10   1   5       11.17        5.01      2.78 o 
  11   1   5       27.37       30.12      4.93 o 
  12   1   5        2.51        8.72      4.28 o 
  13   1   5        0.66        2.31      3.40 o 
   0   2   5      560.90      560.71     10.93 o 
   1   2   5      364.12      389.54      5.85 o 
   2   2   5     1052.73     1019.02      7.56 o 
   3   2   5      608.79      555.81      9.28 o 
   4   2   5      474.84      448.44      8.51 o 
   5   2   5     2243.97     2395.50     15.96 o 
   6   2   5      125.80       90.14      3.77 o 
   7   2   5      973.33      896.51     11.96 o 
   8   2   5      283.63      290.40      8.20 o 
   9   2   5       98.66      108.03      7.33 o 
  10   2   5      780.99      753.17     14.96 o 
  11   2   5        3.78        0.49      2.83 o 
  12   2   5      259.15      266.79     12.11 o 
  13   2   5       37.04       35.33      7.12 o 
   1   3   5     1025.64      904.04      9.54 o 
   2   3   5      358.79      324.57      5.85 o 
   3   3   5      213.27      278.96      8.79 o 
   4   3   5      679.06      610.49      9.31 o 
   5   3   5        0.02        0.42      1.77 o 
   6   3   5     1183.87     1150.01     17.52 o 
   7   3   5      210.54      175.24      7.20 o 
   8   3   5      169.28      171.77      7.53 o 
   9   3   5       78.63       75.11      4.03 o 
  10   3   5       63.68       62.73      4.05 o 
  11   3   5      120.03      132.00     10.85 o 
  12   3   5        1.80        6.05      4.33 o 
  13   3   5       47.46       74.01     12.96 o 
   0   4   5     1927.14     1739.39     21.26 o 
   1   4   5      540.55      599.42      8.72 o 
   2   4   5      749.44      769.21     11.28 o 
   3   4   5      423.65      408.83      8.32 o 
   4   4   5        0.11       -0.39      2.18 o 
   5   4   5      833.05      805.22     16.36 o 
   6   4   5       83.62       78.07      4.05 o 
   7   4   5      619.83      636.41     16.55 o 
   8   4   5      997.27      896.40     18.50 o 
   9   4   5      154.24      139.37      8.57 o 
  10   4   5      458.02      453.53     21.49 o 
  11   4   5        1.13       -1.15      6.05 o 
  12   4   5      363.46      366.70     26.07 o 
   1   5   5       24.45       14.02      2.25 o 
   2   5   5      109.25      103.04      4.74 o 
   3   5   5      357.92      390.20      9.01 o 
   4   5   5      531.00      509.90     11.74 o 
   5   5   5       36.07       27.12      3.86 o 
   6   5   5       55.95       51.37      7.24 o 
   7   5   5      269.17      249.37     10.71 o 
   8   5   5      192.21      181.16     10.29 o 
   9   5   5      240.02      250.82     20.48 o 
  10   5   5        5.30        7.99      4.85 o 
  11   5   5       73.03       86.17      9.68 o 
   0   6   5       18.60       29.12      6.63 o 
   1   6   5       12.58        9.79      1.77 o 
   2   6   5        5.56        2.75      1.86 o 
   3   6   5      237.35      242.62      7.85 o 
   4   6   5        0.15        1.05      2.48 o 
   5   6   5        0.03        6.24      2.94 o 
   6   6   5      320.61      290.47     11.21 o 
   7   6   5        5.67       11.42      4.61 o 
   8   6   5      192.89      190.58     18.00 o 
   9   6   5        8.31       14.03     18.30 o 
  10   6   5      229.15      245.95     22.18 o 
   1   7   5        2.46        4.39      1.90 o 
   2   7   5        3.82        2.02      2.15 o 
   3   7   5        7.90        4.61      2.26 o 
   4   7   5       12.14        8.13      3.62 o 
   5   7   5       29.93       25.76      3.76 o 
   6   7   5       24.11       28.92      5.26 o 
   7   7   5       81.63       64.87     11.16 o 
   8   7   5       26.16       16.36      7.06 o 
   9   7   5       67.59       62.59     12.32 o 
   0   8   5      136.72      143.54     10.27 o 
   1   8   5        9.22        2.85      2.56 o 
   2   8   5      163.32      170.11      8.65 o 
   3   8   5      105.85      112.12      8.06 o 
   4   8   5      283.89      282.08     15.76 o 
   5   8   5        6.57       11.92      4.50 o 
   6   8   5       33.50       36.04     16.06 o 
   7   8   5       48.44       35.06      9.40 o 
   1   9   5       19.45       20.90      4.68 o 
   2   9   5       38.85       33.86      6.35 o 
   3   9   5       99.19       97.21     10.26 o 
   4   9   5       13.89        7.86      4.24 o 
   5   9   5       39.00       35.91      9.63 o 
   0   0   6      265.13      262.86     13.71 o 
   1   0   6     6619.56     6483.34     84.20 o 
   2   0   6     1922.66     1851.13     26.42 o 
   3   0   6     6578.84     6638.37     61.93 o 
   4   0   6     2356.64     2398.92     35.29 o 
   5   0   6       10.34       20.56      2.86 o 
   6   0   6     1023.64     1074.30     18.63 o 
   7   0   6     1205.82     1160.60     24.34 o 
   8   0   6     1622.04     1578.36     25.78 o 
   9   0   6       53.09       67.42      6.21 o 
  10   0   6      712.38      728.81     26.82 o 
  11   0   6      335.35      345.97     19.65 o 
  12   0   6      777.95      770.84     30.62 o 
  13   0   6      250.84      280.53     19.76 o 
   1   1   6     2011.68     1935.17     12.61 o 
   2   1   6     1563.87     1513.14     12.51 o 
   3   1   6      176.77      148.41      4.68 o 
   4   1   6      348.85      292.27      6.58 o 
   5   1   6      622.32      624.49      9.71 o 
   6   1   6      107.75       85.16      3.75 o 
   7   1   6     1658.67     1684.30     19.94 o 
   8   1   6      152.34      159.48      5.91 o 
   9   1   6     2126.31     2123.32     24.99 o 
  10   1   6       46.80       49.06      5.29 o 
  11   1   6      577.49      594.05     20.96 o 
  12   1   6       50.26       41.53      6.98 o 
  13   1   6       80.94       93.61      9.67 o 
   0   2   6      587.59      554.84     11.52 o 
   1   2   6     4386.39     4442.74     22.95 o 
   2   2   6      807.46      795.21      7.21 o 
   3   2   6      968.00     1111.21     11.81 o 
   4   2   6     1970.60     1997.29     18.56 o 
   5   2   6     1663.04     1626.32     16.78 o 
   6   2   6      192.51      210.22      5.62 o 
   7   2   6        3.35        4.70      1.64 o 
   8   2   6      454.97      442.46     10.17 o 
   9   2   6      325.43      338.45      9.57 o 
  10   2   6      658.44      634.66     13.79 o 
  11   2   6       72.96       69.80      6.21 o 
  12   2   6       70.37       64.89      6.44 o 
  13   2   6        0.10        0.48      4.52 o 
   1   3   6      216.00      249.54      4.71 o 
   2   3   6      394.59      435.36      5.75 o 
   3   3   6      759.60      774.67     15.11 o 
   4   3   6      180.53      186.13      5.53 o 
   5   3   6      670.51      754.28     13.16 o 
   6   3   6      264.13      281.45      8.93 o 
   7   3   6      779.90      744.81     16.70 o 
   8   3   6       14.96       14.83      3.32 o 
   9   3   6       50.30       44.55      2.90 o 
  10   3   6       40.57       36.21      3.74 o 
  11   3   6      150.66      155.13     11.64 o 
  12   3   6        9.24        8.93      5.65 o 
  13   3   6       44.15       55.73     10.71 o 
   0   4   6       20.50       22.75      2.92 o 
   1   4   6      815.24      857.87     10.68 o 
   2   4   6     1307.01     1340.30     16.40 o 
   3   4   6      125.67      147.81      5.36 o 
   4   4   6      235.07      258.38      8.19 o 
   5   4   6      411.50      387.36     10.44 o 
   6   4   6      323.49      292.65      7.84 o 
   7   4   6      110.39      125.51      6.53 o 
   8   4   6       76.03       68.73      5.49 o 
   9   4   6      222.23      223.53     10.18 o 
  10   4   6        0.08        7.01      6.37 o 
  11   4   6       22.13       25.90      8.18 o 
  12   4   6       14.11        9.49      7.70 o 
   1   5   6     2280.75     2244.19     19.46 o 
   2   5   6        5.02        7.05      1.98 o 
   3   5   6     1194.93     1266.73     18.53 o 
   4   5   6       26.93       26.74      3.23 o 
   5   5   6      658.14      649.55     16.49 o 
   6   5   6        3.41        1.65      4.29 o 
   7   5   6        0.01        0.38      4.36 o 
   8   5   6        5.34        6.10      6.23 o 
   9   5   6        8.27        5.83      6.01 o 
  10   5   6       18.76       16.32      5.36 o 
  11   5   6       63.71       58.92      8.60 o 
   0   6   6     1480.73     1491.15     24.45 o 
   1   6   6        3.75        2.72      1.24 o 
   2   6   6      332.67      320.98      8.50 o 
   3   6   6      457.45      443.59     10.57 o 
   4   6   6      346.27      318.60     11.05 o 
   5   6   6      151.87      142.86      8.14 o 
   6   6   6       45.62       42.13      6.16 o 
   7   6   6      762.41      803.21     24.55 o 
   8   6   6       23.44       12.44      8.66 o 
   9   6   6       33.33       39.56     10.13 o 
  10   6   6       16.68       29.37     16.00 o 
   1   7   6     1464.09     1483.02     16.43 o 
   2   7   6       10.93        9.51      2.82 o 
   3   7   6      718.98      726.27     19.10 o 
   4   7   6       21.09       27.95      3.44 o 
   5   7   6       10.13       11.59      3.97 o 
   6   7   6       16.37       23.30      4.73 o 
   7   7   6        0.22      -15.89     15.89 o 
   8   7   6       20.43        9.04      6.01 o 
   9   7   6       48.03       42.80     10.74 o 
   0   8   6      280.93      265.06     13.98 o 
   1   8   6       32.85       27.44      4.05 o 
   2   8   6      373.57      358.64     12.23 o 
   3   8   6       79.53       92.74      7.13 o 
   4   8   6       46.39       32.98      8.94 o 
   5   8   6      345.21      376.99     25.27 o 
   6   8   6        1.31       -1.48      6.02 o 
   7   8   6      108.67      116.22     15.63 o 
   1   9   6      203.10      213.33     11.85 o 
   2   9   6        0.42       -5.01      5.31 o 
   3   9   6       57.76       63.27      8.56 o 
   4   9   6        2.89        2.43      4.29 o 
   1   1   7      400.35      387.57      6.26 o 
   2   1   7       16.98        8.39      1.57 o 
   3   1   7       28.75       31.24      2.51 o 
   4   1   7      260.82      250.63      6.94 o 
   5   1   7        0.01       -0.52      1.68 o 
   6   1   7     2025.58     2191.87     18.96 o 
   7   1   7        0.47        0.14      1.77 o 
   8   1   7      595.82      581.20     11.18 o 
   9   1   7      160.92      153.97      7.16 o 
  10   1   7       83.76       74.34      6.81 o 
  11   1   7      176.72      175.05     10.27 o 
  12   1   7       66.79       64.42      6.75 o 
  13   1   7       60.58       64.39      6.95 o 
   0   2   7     5360.18     5342.77     37.34 o 
   1   2   7      109.83      119.44      3.95 o 
   2   2   7      693.46      592.90      6.90 o 
   3   2   7        0.64        1.03      1.09 o 
   4   2   7      107.87      111.18      3.15 o 
   5   2   7      129.81      115.70      3.97 o 
   6   2   7      219.78      224.64      5.95 o 
   7   2   7       36.90       40.89      2.96 o 
   8   2   7       44.18       49.80      3.83 o 
   9   2   7      255.73      244.38      8.36 o 
  10   2   7       29.56       23.19      2.99 o 
  11   2   7        2.56        2.86      3.37 o 
  12   2   7      625.23      662.84     24.63 o 
  13   2   7      150.88      174.64     13.91 o 
   1   3   7      351.12      345.27      6.05 o 
   2   3   7     1663.82     1722.23     12.39 o 
   3   3   7      213.33      220.97      4.71 o 
   4   3   7     3559.66     3721.81     27.22 o 
   5   3   7       32.58       36.29      3.14 o 
   6   3   7     2596.77     2536.49     27.04 o 
   7   3   7      137.52      140.00      7.75 o 
   8   3   7      820.79      876.97     17.42 o 
   9   3   7       19.82       14.14      2.93 o 
  10   3   7        0.03       -0.06      2.33 o 
  11   3   7       49.96       52.83      7.54 o 
  12   3   7      116.22       97.64     10.10 o 
  13   3   7        8.66        8.80      5.47 o 
   0   4   7      122.01      113.89      5.89 o 
   1   4   7        1.15        2.93      1.50 o 
   2   4   7     1745.39     1547.53     27.62 o 
   3   4   7      422.31      391.39      8.97 o 
   4   4   7       90.46       90.32      5.11 o 
   5   4   7      194.83      209.40      8.01 o 
   6   4   7      194.02      192.40      7.22 o 
   7   4   7      517.71      473.59     12.81 o 
   8   4   7      325.29      315.49     11.37 o 
   9   4   7        1.75       -2.92      2.92 o 
  10   4   7      409.77      450.59     26.71 o 
  11   4   7        8.29        4.80      7.59 o 
  12   4   7       93.66       93.52     14.47 o 
   1   5   7       52.95       63.19      4.45 o 
   2   5   7      784.78      771.31     12.28 o 
   3   5   7       12.86        7.85      1.82 o 
   4   5   7     1852.62     1890.92     25.23 o 
   5   5   7       31.93       27.24      4.44 o 
   6   5   7      588.12      608.58     32.02 o 
   7   5   7      116.20      135.22     10.38 o 
   8   5   7       16.47       15.49      5.18 o 
   9   5   7       14.32        6.93      4.67 o 
  10   5   7       15.49       18.14      7.45 o 
  11   5   7       69.43       68.42      8.82 o 
   0   6   7      455.35      430.38     18.47 o 
   1   6   7       50.32       41.13      2.89 o 
   2   6   7       22.15       14.77      2.66 o 
   3   6   7       71.82       59.52      4.76 o 
   4   6   7      220.91      201.10      8.97 o 
   5   6   7      526.19      489.89     19.02 o 
   6   6   7       10.46        2.84      6.09 o 
   7   6   7       11.17       18.82      5.52 o 
   8   6   7       68.38       73.40     11.68 o 
   9   6   7        0.07       -6.71      6.71 o 
  10   6   7      126.14      111.29     15.51 o 
   1   7   7       11.74       19.23      2.82 o 
   2   7   7       67.16       77.65      5.49 o 
   3   7   7       30.08       34.79      5.82 o 
   4   7   7        3.27        1.04      1.58 o 
   5   7   7       65.21       46.12      7.40 o 
   6   7   7        8.99        3.06      4.13 o 
   7   7   7        9.43       17.02      9.80 o 
   8   7   7       17.07        9.00      6.69 o 
   9   7   7        8.27       -5.17      7.28 o 
   0   8   7      312.00      338.31     15.85 o 
   1   8   7        5.95        2.05      4.03 o 
   2   8   7        4.87        0.19      3.21 o 
   3   8   7       94.98       86.33      7.66 o 
   4   8   7       38.62       41.58      9.15 o 
   5   8   7       10.79       16.88      8.51 o 
   6   8   7        8.70        8.21     10.02 o 
   7   8   7        0.00       -3.23      7.14 o 
   1   9   7       43.16       40.61      6.54 o 
   2   9   7       51.59       45.71      7.71 o 
   3   9   7       13.12        2.74      4.76 o 
   4   9   7      173.03      170.32     13.46 o 
   0   0   8     1209.31     1236.59     33.14 o 
   1   0   8      689.42      721.21     17.76 o 
   2   0   8     3536.32     3639.36     33.66 o 
   3   0   8    11697.11    11562.30     70.57 o 
   4   0   8     2456.67     2677.59     41.06 o 
   5   0   8     4026.07     4069.83     43.04 o 
   6   0   8       18.89       17.83      2.93 o 
   7   0   8     2472.88     2332.76     39.70 o 
   8   0   8      130.10      137.34      8.09 o 
   9   0   8      509.81      483.64     21.17 o 
  10   0   8      485.77      485.72     22.43 o 
  11   0   8     1873.65     1864.47     45.49 o 
  12   0   8      394.31      388.09     22.04 o 
  13   0   8       63.12       90.62     12.06 o 
   1   1   8     1917.66     1777.37     15.59 o 
   2   1   8      350.62      414.74      8.22 o 
   3   1   8      679.23      629.58     11.84 o 
   4   1   8       66.07       86.56      4.33 o 
   5   1   8       97.47       72.18      4.07 o 
   6   1   8      617.42      623.05     10.37 o 
   7   1   8      478.41      479.24      9.78 o 
   8   1   8       33.52       28.01      3.02 o 
   9   1   8     1968.72     1980.90     24.66 o 
  10   1   8        0.16        4.99      3.24 o 
  11   1   8      270.02      288.58     12.81 o 
  12   1   8      239.37      254.11     12.44 o 
  13   1   8        0.07       -2.68      5.72 o 
   0   2   8     2075.74     2150.48     24.94 o 
   1   2   8     1288.80     1345.37     12.60 o 
   2   2   8      123.75      129.78      4.24 o 
   3   2   8      569.07      536.20      7.97 o 
   4   2   8     1315.58     1319.53     12.58 o 
   5   2   8     3191.54     3137.54     21.23 o 
   6   2   8       79.40       73.13      3.67 o 
   7   2   8      832.34      807.45     11.89 o 
   8   2   8      401.52      400.38      9.92 o 
   9   2   8     1423.13     1432.01     19.78 o 
  10   2   8       81.96       85.64      5.92 o 
  11   2   8        0.04        4.70      3.50 o 
  12   2   8        0.00        1.24      5.27 o 
  13   2   8       81.93       88.84     10.39 o 
   1   3   8       70.37       60.50      2.80 o 
   2   3   8      530.23      656.45      8.25 o 
   3   3   8       18.18        9.05      1.77 o 
   4   3   8        5.16        3.87      2.08 o 
   5   3   8      511.66      508.67     11.66 o 
   6   3   8      324.85      317.92      9.34 o 
   7   3   8      631.61      667.15     20.30 o 
   8   3   8      111.98      100.07      6.38 o 
   9   3   8      117.12      115.58      7.04 o 
  10   3   8      564.97      524.30     15.17 o 
  11   3   8       69.84       68.79      8.72 o 
  12   3   8       41.05       23.96      7.02 o 
  13   3   8       22.18       16.81      5.28 o 
   0   4   8      149.91      187.81      7.91 o 
   1   4   8      318.92      315.92      6.47 o 
   2   4   8      857.52      876.13     10.56 o 
   3   4   8        4.16        4.73      2.36 o 
   4   4   8       17.09       25.90      4.62 o 
   5   4   8      128.26      144.60      7.83 o 
   6   4   8       58.55       55.41      4.95 o 
   7   4   8      702.31      720.54     16.03 o 
   8   4   8      346.87      329.72     10.77 o 
   9   4   8        5.41        5.06      2.77 o 
  10   4   8       11.62        4.74      8.96 o 
  11   4   8        2.47        6.79      7.42 o 
  12   4   8        6.70        6.50      9.43 o 
   1   5   8      687.36      686.97     13.47 o 
   2   5   8       15.48       21.85      2.61 o 
   3   5   8     1055.20     1078.12     17.83 o 
   4   5   8      117.10      116.95      7.39 o 
   5   5   8      550.85      564.53     19.81 o 
   6   5   8       14.69        8.49      5.44 o 
   7   5   8      124.94      130.44     10.48 o 
   8   5   8       68.81       78.24      7.16 o 
   9   5   8       39.70       29.40      7.83 o 
  10   5   8       14.79       15.07      5.30 o 
  11   5   8      219.83      247.49     18.24 o 
   0   6   8      224.23      238.47     11.76 o 
   1   6   8       41.34       39.94      3.14 o 
   2   6   8        1.20       -0.84      2.53 o 
   3   6   8      559.92      532.31     18.46 o 
   4   6   8       39.65       45.49      7.00 o 
   5   6   8        1.02        4.45      3.91 o 
   6   6   8       36.16       34.30      6.73 o 
   7   6   8      351.43      400.64     18.35 o 
   8   6   8       96.08       70.27     12.52 o 
   9   6   8       24.18       30.46      5.99 o 
  10   6   8       82.97       63.71     12.03 o 
   1   7   8     1419.95     1372.40     15.05 o 
   2   7   8      100.70       99.20      7.24 o 
   3   7   8     1041.63     1037.80     23.68 o 
   4   7   8        7.54        2.21      3.66 o 
   5   7   8        0.01       -6.50      6.50 o 
   6   7   8       25.55       24.85      9.05 o 
   7   7   8       34.85       25.29      7.80 o 
   8   7   8       54.28       45.94      9.69 o 
   9   7   8      164.55      160.79     18.82 o 
   0   8   8        1.03       -2.29      5.10 o 
   1   8   8        1.40        0.66      3.31 o 
   2   8   8       40.40       42.25      8.77 o 
   3   8   8        3.29        1.18      7.20 o 
   4   8   8       17.07       12.23     13.77 o 
   5   8   8      250.74      298.52     37.50 o 
   6   8   8       62.79       51.19     10.86 o 
   7   8   8       59.59       75.23     12.81 o 
   1   9   8      734.61      769.96     22.36 o 
   2   9   8        5.72        8.05      4.87 o 
   3   9   8        6.61        3.26      6.19 o 
   4   9   8        4.18       -0.31      4.99 o 
   1   1   9      651.21      663.39     10.20 o 
   2   1   9      952.78     1046.24     12.78 o 
   3   1   9       92.06      123.53      5.52 o 
   4   1   9       49.93       32.30      3.33 o 
   5   1   9     1442.37     1578.11     17.75 o 
   6   1   9      114.08       91.43      4.26 o 
   7   1   9      789.92      819.84     12.94 o 
   8   1   9     1183.24     1182.47     18.37 o 
   9   1   9        0.83       -0.54      3.04 o 
  10   1   9       57.40       53.77      6.73 o 
  11   1   9      211.45      221.87     11.36 o 
  12   1   9       24.82       22.23      4.37 o 
  13   1   9       12.73       10.86      5.35 o 
   0   2   9     7245.10     7377.66     41.77 o 
   1   2   9      165.85      159.23      4.80 o 
   2   2   9     5495.88     5769.71     35.17 o 
   3   2   9     1025.52     1151.78     12.44 o 
   4   2   9     1497.73     1438.50     14.13 o 
   5   2   9      129.00      198.38      6.21 o 
   6   2   9      600.86      608.70     10.40 o 
   7   2   9      250.33      260.51      7.32 o 
   8   2   9        3.78        3.95      2.11 o 
   9   2   9      516.86      497.50     11.94 o 
  10   2   9       46.41       49.34      5.02 o 
  11   2   9        7.95        8.00      3.34 o 
  12   2   9      512.44      577.99     23.71 o 
  13   2   9       70.43       76.30      9.77 o 
   1   3   9      817.81      934.79     10.89 o 
   2   3   9        2.78       -0.38      1.26 o 
   3   3   9      128.16      168.01      5.04 o 
   4   3   9      952.93      854.41     13.25 o 
   5   3   9      120.50      134.09      9.43 o 
   6   3   9     3357.45     3355.04     30.47 o 
   7   3   9        4.84       12.50      5.90 o 
   8   3   9      522.59      488.66     13.54 o 
   9   3   9        1.80        1.17      3.09 o 
  10   3   9        4.51        4.72      3.23 o 
  11   3   9       14.01        5.43      5.60 o 
  12   3   9       83.28       66.57      8.72 o 
   0   4   9    10689.70    10881.50     88.37 o 
   1   4   9      102.86       92.44      4.03 o 
   2   4   9     4522.20     4425.81     25.68 o 
   3   4   9       20.59       24.26      2.57 o 
   4   4   9       20.00       15.75      3.00 o 
   5   4   9       14.73       16.62      4.84 o 
   6   4   9      550.62      511.40     12.68 o 
   7   4   9      375.98      348.56     10.53 o 
   8   4   9      176.25      181.94      8.20 o 
   9   4   9      245.67      218.85     10.50 o 
  10   4   9      416.14      455.77     37.07 o 
  11   4   9       10.26       10.57      7.25 o 
  12   4   9      172.44      185.81     18.96 o 
   1   5   9        2.95        4.07      1.54 o 
   2   5   9      106.13      101.51      3.71 o 
   3   5   9      233.38      245.24      8.24 o 
   4   5   9     1460.03     1404.29     38.56 o 
   5   5   9       32.19       29.54      5.65 o 
   6   5   9      324.98      288.97     14.83 o 
   7   5   9      134.81      122.40      8.52 o 
   8   5   9        9.56       10.13      3.78 o 
   9   5   9       15.12       17.06      5.37 o 
  10   5   9       16.92       27.69     10.10 o 
  11   5   9       68.21       72.45     10.14 o 
   0   6   9      580.83      600.14     23.57 o 
   1   6   9      119.43      120.53      4.81 o 
   2   6   9      567.37      554.98     12.66 o 
   3   6   9        8.11        4.03      3.69 o 
   4   6   9     1578.17     1611.12     35.07 o 
   5   6   9      392.05      377.49     17.51 o 
   6   6   9        6.95       12.41      7.79 o 
   7   6   9       23.39       12.88      5.12 o 
   8   6   9       84.23      113.73     10.78 o 
   9   6   9        4.80        8.12      3.96 o 
  10   6   9      140.22      154.33     18.54 o 
   1   7   9        0.79        6.77      3.43 o 
   2   7   9      539.05      520.07     13.94 o 
   3   7   9       77.46       65.34      8.42 o 
   4   7   9       20.84       13.92      2.90 o 
   5   7   9       29.06       42.16      9.22 o 
   6   7   9      179.94      162.95     17.26 o 
   7   7   9        1.22       -7.96      7.96 o 
   8   7   9        7.28       -5.71      8.21 o 
   9   7   9        0.45       -5.21      7.92 o 
   0   8   9       39.89       46.82      8.33 o 
   1   8   9       30.33       30.71      6.58 o 
   2   8   9      177.30      177.61      9.73 o 
   3   8   9       80.98       69.44      7.84 o 
   4   8   9      102.11       91.88     12.85 o 
   5   8   9        0.72        9.27      8.56 o 
   6   8   9        8.81       -0.98      6.84 o 
   7   8   9       54.11       49.99     12.02 o 
   1   9   9       86.61       87.73     10.18 o 
   2   9   9      141.65      172.53     13.66 o 
   3   9   9       44.44       34.01      6.83 o 
   0   0  10     8180.93     8668.11     97.30 o 
   1   0  10       89.65       96.35     11.22 o 
   2   0  10     5812.79     5743.75     46.60 o 
   3   0  10    18823.54    19644.04    128.78 o 
   4   0  10     3487.40     3795.72     41.24 o 
   5   0  10     8873.38     9217.98     82.94 o 
   6   0  10       53.92       42.12      4.55 o 
   7   0  10     2542.77     2567.61     37.11 o 
   8   0  10       17.84       17.05      3.92 o 
   9   0  10     1349.71     1294.89     67.90 o 
  10   0  10        0.39       -6.94      6.94 o 
  11   0  10      727.42      727.98     29.05 o 
  12   0  10       38.71       25.33      6.78 o 
  13   0  10       54.23       55.25      9.12 o 
   1   1  10     2899.65     2797.38     20.47 o 
   2   1  10      720.16      803.36     12.79 o 
   3   1  10     2270.55     2252.62     20.22 o 
   4   1  10     1269.02     1373.06     16.26 o 
   5   1  10     2000.38     2026.20     29.48 o 
   6   1  10       81.51       83.57      4.24 o 
   7   1  10        7.31        7.39      2.10 o 
   8   1  10      212.25      214.84      8.13 o 
   9   1  10      332.92      329.01     11.34 o 
  10   1  10      203.39      233.89     11.13 o 
  11   1  10       16.16        8.76      3.83 o 
  12   1  10        0.80       -0.18      3.67 o 
  13   1  10        1.22       -1.56      5.17 o 
   0   2  10     7329.29     7504.19     44.17 o 
   1   2  10     5962.18     6136.10     38.31 o 
   2   2  10     3614.93     3828.47     27.04 o 
   3   2  10     3116.79     3379.47     29.07 o 
   4   2  10      420.17      410.35      8.46 o 
   5   2  10     3954.92     3749.48     31.28 o 
   6   2  10      256.76      266.77      6.96 o 
   7   2  10     2401.60     2384.96     23.57 o 
   8   2  10        9.08        7.76      2.12 o 
   9   2  10     1120.18     1122.51     19.42 o 
  10   2  10        4.26        1.31      2.64 o 
  11   2  10       48.72       40.99      5.39 o 
  12   2  10        3.23       -1.16      4.90 o 
  13   2  10       13.22       14.41      5.64 o 
   1   3  10        9.07        9.74      1.88 o 
   2   3  10      382.72      422.23      7.82 o 
   3   3  10      738.56      753.40     12.64 o 
   4   3  10       42.95       58.51      3.05 o 
   5   3  10       51.51       51.26      4.20 o 
   6   3  10      554.18      592.74     13.97 o 
   7   3  10        5.09       12.57      4.01 o 
   8   3  10       33.81       31.09      7.27 o 
   9   3  10      321.02      304.29     12.42 o 
  10   3  10       31.91       29.08      4.58 o 
  11   3  10        2.27       -5.23      5.23 o 
  12   3  10       69.25       52.02      8.06 o 
   0   4  10     1507.50     1610.60     26.45 o 
   1   4  10      231.06      228.46      6.79 o 
   2   4  10      972.32     1011.93     12.46 o 
   3   4  10       23.00       14.74      1.67 o 
   4   4  10        0.01        2.35      2.81 o 
   5   4  10      419.68      452.44     17.65 o 
   6   4  10       73.17       69.30      4.80 o 
   7   4  10     1105.49     1043.45     20.90 o 
   8   4  10      331.45      343.78     11.50 o 
   9   4  10       18.15       19.74      3.56 o 
  10   4  10        0.12        8.74      6.95 o 
  11   4  10        0.04       -2.78      8.29 o 
  12   4  10        1.45        6.72     14.90 o 
   1   5  10       12.68       12.45      2.17 o 
   2   5  10      792.23      827.90     10.92 o 
   3   5  10     1764.24     1726.85     22.06 o 
   4   5  10      265.02      278.74     17.09 o 
   5   5  10      187.21      193.72     12.13 o 
   6   5  10       11.09        2.48      3.72 o 
   7   5  10      312.34      307.33     15.99 o 
   8   5  10        0.10       -1.71      3.68 o 
   9   5  10      286.05      302.04     17.36 o 
  10   5  10        0.29       -4.61      4.78 o 
  11   5  10      209.27      202.44     19.44 o 
   0   6  10      127.13      137.53      9.57 o 
   1   6  10      312.93      306.95      7.76 o 
   2   6  10       23.06       41.15      4.29 o 
   3   6  10      336.83      339.71     12.33 o 
   4   6  10      281.52      298.45     13.13 o 
   5   6  10        3.89        3.06      3.29 o 
   6   6  10       88.98       84.97      7.37 o 
   7   6  10      115.69      127.20     10.87 o 
   8   6  10        2.69       -1.86      5.80 o 
   9   6  10        0.11       -5.55      5.55 o 
  10   6  10       90.00       88.25     14.16 o 
   1   7  10      961.88      974.10     17.24 o 
   2   7  10      131.38      137.00      7.46 o 
   3   7  10      194.57      217.33      9.76 o 
   4   7  10       53.87       52.05      7.23 o 
   5   7  10        1.32       -0.10      7.41 o 
   6   7  10        3.18        7.37      4.87 o 
   7   7  10       10.35       32.05     10.33 o 
   8   7  10        3.19       -0.32      5.99 o 
   0   8  10      449.38      491.02     32.02 o 
   1   8  10       88.01       77.35      9.75 o 
   2   8  10       22.19       19.14      5.53 o 
   3   8  10       11.65        9.73      5.57 o 
   4   8  10       77.90       80.23      8.90 o 
   5   8  10      590.92      590.78     32.34 o 
   6   8  10       66.79       56.35     11.83 o 
   1   9  10      394.94      407.47     20.49 o 
   2   9  10       36.62       35.84     11.61 o 
   3   9  10        5.65        0.22     18.85 o 
   1   1  11       33.23       25.10      3.01 o 
   2   1  11       28.87       41.41      3.55 o 
   3   1  11     1784.01     1791.03     19.70 o 
   4   1  11      174.44      200.41      6.61 o 
   5   1  11      419.39      430.79      9.97 o 
   6   1  11     2376.15     2377.96     26.50 o 
   7   1  11        8.17        4.09      2.49 o 
   8   1  11      132.57      134.62      7.05 o 
   9   1  11       27.99       31.79      4.42 o 
  10   1  11       76.52       76.90      6.91 o 
  11   1  11       25.89       20.43      5.31 o 
  12   1  11       20.49       11.35      4.85 o 
  13   1  11        9.88        2.47      5.37 o 
   0   2  11    11098.82    11632.53     57.97 o 
   1   2  11       41.46       34.51      2.78 o 
   2   2  11     4825.29     5061.42     34.90 o 
   3   2  11      120.32      136.60      5.24 o 
   4   2  11       32.65       51.01      3.43 o 
   5   2  11       41.29       31.58      2.90 o 
   6   2  11      129.10      155.68      5.89 o 
   7   2  11     1173.67     1215.68     17.40 o 
   8   2  11       67.15       49.04      3.74 o 
   9   2  11        5.27       -0.26      2.63 o 
  10   2  11      393.57      389.50     12.24 o 
  11   2  11        9.75        8.78      4.59 o 
  12   2  11      389.65      388.14     20.11 o 
   1   3  11     2111.34     2154.56     18.96 o 
   2   3  11      199.61      259.46      6.87 o 
   3   3  11       63.71       49.41      3.26 o 
   4   3  11     1081.13      991.28     12.26 o 
   5   3  11       43.62       33.36      2.39 o 
   6   3  11     1123.85     1057.10     19.04 o 
   7   3  11        4.16        9.83      5.43 o 
   8   3  11      401.29      397.23     14.35 o 
   9   3  11        7.52        5.36      3.26 o 
  10   3  11       17.70       12.79      4.11 o 
  11   3  11       39.56       45.60      7.53 o 
  12   3  11        1.52       -0.33      4.93 o 
   0   4  11     8748.06     8755.26     63.30 o 
   1   4  11      173.84      205.10      6.28 o 
   2   4  11     3119.09     3106.87     22.22 o 
   3   4  11        0.04        0.41      1.31 o 
   4   4  11      959.27      921.11     11.86 o 
   5   4  11     1417.38     1436.30     30.67 o 
   6   4  11       46.41       36.17      3.60 o 
   7   4  11        8.05       10.72      2.78 o 
   8   4  11      804.29      827.70     18.01 o 
   9   4  11       74.04       87.88      9.91 o 
  10   4  11      266.18      296.95     17.71 o 
  11   4  11        3.39       -7.05     15.83 o 
   1   5  11      373.80      401.48      8.53 o 
   2   5  11      256.59      250.62      6.19 o 
   3   5  11      155.84      142.45      6.91 o 
   4   5  11      185.81      191.17     10.22 o 
   5   5  11      106.59      101.66      9.08 o 
   6   5  11        2.87       -2.85      3.46 o 
   7   5  11       11.82        4.33      3.45 o 
   8   5  11       63.34       75.86      9.34 o 
   9   5  11       90.87       77.38      9.62 o 
  10   5  11       94.73      105.47     11.23 o 
  11   5  11        9.84       14.94      6.34 o 
   0   6  11      466.07      505.79     18.10 o 
   1   6  11      182.29      184.86      6.61 o 
   2   6  11     1785.78     1725.31     32.36 o 
   3   6  11      235.79      238.05     12.19 o 
   4   6  11     1079.48     1101.97     29.32 o 
   5   6  11      145.44      131.78     10.95 o 
   6   6  11       24.57       24.47      5.60 o 
   7   6  11        2.95        5.19      4.41 o 
   8   6  11      180.99      155.21     13.02 o 
   9   6  11        3.11        2.36      4.68 o 
  10   6  11      159.09      154.62     18.10 o 
   1   7  11       24.25       29.53      2.68 o 
   2   7  11      156.74      148.93      8.42 o 
   3   7  11      512.13      491.36     14.69 o 
   4   7  11      191.01      192.29     12.98 o 
   5   7  11       39.91       26.61      5.83 o 
   6   7  11       84.75       73.71      9.50 o 
   7   7  11       32.90       24.60      6.11 o 
   8   7  11       36.36       51.37     16.13 o 
   0   8  11      120.07      123.18     12.16 o 
   1   8  11       19.63       22.99      4.53 o 
   2   8  11       85.14       78.03      6.95 o 
   3   8  11       11.60       14.38      5.14 o 
   4   8  11       60.24       53.84      7.88 o 
   5   8  11       39.54       32.80     14.87 o 
   6   8  11       21.40       23.99     15.83 o 
   1   9  11       40.41       24.68      8.51 o 
   2   9  11      248.13      267.36     26.43 o 
   0   0  12     6295.45     6221.89     91.52 o 
   1   0  12     3278.34     3800.49     34.40 o 
   2   0  12      395.06      455.71     16.02 o 
   3   0  12    13658.53    14167.28     82.45 o 
   4   0  12     2500.01     2521.41     35.96 o 
   5   0  12     2099.20     2097.87     29.77 o 
   6   0  12        7.23        9.32      3.46 o 
   7   0  12      651.52      592.63     19.05 o 
   8   0  12      356.75      391.56     28.23 o 
   9   0  12     1919.06     1881.40     43.89 o 
  10   0  12     1276.67     1284.63     37.91 o 
  11   0  12        8.38       -5.17      6.30 o 
  12   0  12       26.13       26.11      9.10 o 
  13   0  12      375.42      387.28     23.41 o 
   1   1  12      125.47      221.01      6.89 o 
   2   1  12      879.38      935.57     15.20 o 
   3   1  12      850.21      775.58     13.01 o 
   4   1  12     1758.01     1857.32     20.24 o 
   5   1  12      747.42      806.00     13.92 o 
   6   1  12      612.69      635.72     12.21 o 
   7   1  12      179.46      183.36      7.09 o 
   8   1  12      230.91      223.23      9.28 o 
   9   1  12       84.26       90.07      7.25 o 
  10   1  12      656.34      642.19     18.71 o 
  11   1  12       21.51        5.95      3.53 o 
  12   1  12      132.16      130.86     11.57 o 
  13   1  12        4.68        7.10      5.33 o 
   0   2  12      622.07      743.34     15.25 o 
   1   2  12      535.44      560.79     12.50 o 
   2   2  12     2613.76     2614.87     26.23 o 
   3   2  12     1158.84     1141.08     15.30 o 
   4   2  12      115.63      131.31      5.37 o 
   5   2  12     2840.53     2866.90     21.55 o 
   6   2  12        1.22        1.13      1.71 o 
   7   2  12     1670.35     1664.72     21.00 o 
   8   2  12      337.38      324.10     10.50 o 
   9   2  12       26.70       24.74      3.45 o 
  10   2  12        0.01        2.89      3.08 o 
  11   2  12        0.26        4.21      5.83 o 
  12   2  12      210.43      216.21     20.49 o 
   1   3  12      198.12      182.85      6.32 o 
   2   3  12      123.55      144.54      5.45 o 
   3   3  12      197.04      192.32      6.47 o 
   4   3  12        4.11        4.26      1.56 o 
   5   3  12      634.73      684.53     10.19 o 
   6   3  12      345.61      342.91     14.08 o 
   7   3  12      508.84      504.59     14.29 o 
   8   3  12      979.29      946.14     25.95 o 
   9   3  12       84.20       78.40      9.46 o 
  10   3  12        0.57        2.47      5.22 o 
  11   3  12       95.52       82.06      9.64 o 
  12   3  12       20.82       11.69      5.52 o 
   0   4  12      276.05      312.71     11.25 o 
   1   4  12      289.58      318.93      7.66 o 
   2   4  12      413.07      425.50      8.15 o 
   3   4  12      101.17      104.87      4.36 o 
   4   4  12       32.74       31.65      3.09 o 
   5   4  12      400.92      369.19     14.27 o 
   6   4  12      565.65      564.53     13.88 o 
   7   4  12      103.95      107.69      8.12 o 
   8   4  12      117.24      102.48      7.72 o 
   9   4  12       97.51       97.25     10.84 o 
  10   4  12        0.73       -2.43      5.48 o 
  11   4  12        6.90        7.18      6.52 o 
   1   5  12      107.89      107.98      4.54 o 
   2   5  12      333.96      344.89      7.74 o 
   3   5  12      878.12      873.24     11.16 o 
   4   5  12        1.37        2.32      3.22 o 
   5   5  12        2.36        2.44      5.58 o 
   6   5  12      102.70       84.43      8.88 o 
   7   5  12        0.01        2.37      6.57 o 
   8   5  12       14.78       26.14      8.52 o 
   9   5  12       78.37      102.16     11.16 o 
  10   5  12       33.81       36.08      6.86 o 
   0   6  12       87.33       79.78      7.30 o 
   1   6  12       56.78       52.69      3.71 o 
   2   6  12      232.58      252.04      6.66 o 
   3   6  12       75.46       79.93      6.10 o 
   4   6  12      644.36      646.71     27.17 o 
   5   6  12      437.67      435.89     19.43 o 
   6   6  12       67.63       69.12      8.31 o 
   7   6  12      256.56      280.73     16.45 o 
   8   6  12        5.77        1.69      4.33 o 
   9   6  12        8.42       -0.19      5.15 o 
   1   7  12      815.38      847.33     16.06 o 
   2   7  12       30.18       27.44      4.90 o 
   3   7  12        0.33        3.08      2.89 o 
   4   7  12       21.69       23.63      5.57 o 
   5   7  12       55.52       57.41      9.19 o 
   6   7  12       94.42      103.20     10.31 o 
   7   7  12        1.15       -4.38      4.38 o 
   8   7  12       10.28       12.29     18.50 o 
   0   8  12      525.39      569.59     25.82 o 
   1   8  12       49.04       47.08      6.51 o 
   2   8  12       80.71       76.24      8.77 o 
   3   8  12      128.01      140.57     11.84 o 
   4   8  12       24.67       15.59      7.37 o 
   5   8  12      383.36      401.53     31.62 o 
   6   8  12       34.41       25.29      8.24 o 
   1   9  12      117.40      113.28     14.28 o 
   1   1  13     1304.12     1377.30     20.33 o 
   2   1  13      175.69      244.47      9.82 o 
   3   1  13       46.35       39.35      3.15 o 
   4   1  13      114.07      112.85      4.97 o 
   5   1  13       13.51       14.16      2.56 o 
   6   1  13      481.46      490.25     11.69 o 
   7   1  13      312.36      313.87     10.80 o 
   8   1  13        0.04       -3.15      3.15 o 
   9   1  13      334.87      324.32     13.20 o 
  10   1  13       91.11       88.95      7.93 o 
  11   1  13      188.49      209.74     11.46 o 
  12   1  13       65.83       63.44      8.62 o 
   0   2  13     2890.01     3161.71     32.63 o 
   1   2  13       34.73       45.00      3.26 o 
   2   2  13     1727.41     1718.65     28.21 o 
   3   2  13       10.55        3.24      1.72 o 
   4   2  13      103.59      119.52      5.12 o 
   5   2  13       72.06       75.35      3.93 o 
   6   2  13        1.10       -0.38      1.95 o 
   7   2  13     1712.88     1664.65     19.82 o 
   8   2  13       11.44       10.29      2.82 o 
   9   2  13       55.97       57.14      4.91 o 
  10   2  13      591.63      630.50     17.60 o 
  11   2  13      108.80      121.75     11.71 o 
  12   2  13      294.73      295.03     18.36 o 
   1   3  13     1838.53     1836.20     19.24 o 
   2   3  13        3.10        1.88      1.53 o 
   3   3  13      882.43      861.44     13.35 o 
   4   3  13      377.50      354.26      7.60 o 
   5   3  13      107.67      112.86      4.74 o 
   6   3  13      622.26      581.06      9.32 o 
   7   3  13        7.62        6.24      1.87 o 
   8   3  13       40.71       58.07      8.02 o 
   9   3  13      232.87      247.60     14.33 o 
  10   3  13        0.85        0.41      7.05 o 
  11   3  13       76.25       94.41     10.59 o 
  12   3  13        2.94       -1.02      5.08 o 
   0   4  13     2440.82     2457.74     31.29 o 
   1   4  13      100.67       93.61      4.45 o 
   2   4  13      395.07      380.16      7.65 o 
   3   4  13      101.84       92.07      4.44 o 
   4   4  13      459.15      433.67      9.49 o 
   5   4  13     1396.45     1409.25     28.10 o 
   6   4  13       22.60       28.79      4.50 o 
   7   4  13       12.32       12.36      4.47 o 
   8   4  13      619.53      626.85     18.29 o 
   9   4  13      118.75      121.67     11.98 o 
  10   4  13       94.19       82.05     10.36 o 
  11   4  13       18.92       18.85      6.05 o 
   1   5  13      455.40      449.20     10.41 o 
   2   5  13      488.00      480.89      9.43 o 
   3   5  13        5.34       10.61      2.18 o 
   4   5  13      133.73      125.05      7.09 o 
   5   5  13      359.13      376.34     27.27 o 
   6   5  13        2.47       -1.65      5.11 o 
   7   5  13       45.28       36.16      6.55 o 
   8   5  13      143.76      145.55     12.38 o 
   9   5  13      184.69      170.31     13.93 o 
  10   5  13       46.05       32.99      7.04 o 
   0   6  13       48.96       48.52      4.78 o 
   1   6  13        3.41        3.42      2.12 o 
   2   6  13      416.71      445.74      9.58 o 
   3   6  13      582.79      600.05     15.83 o 
   4   6  13      112.96      132.63     11.19 o 
   5   6  13        7.62        9.67      4.87 o 
   6   6  13      102.32       97.93     10.04 o 
   7   6  13       40.93       49.65      8.14 o 
   8   6  13      129.14      111.64     11.55 o 
   9   6  13       14.34       11.23      4.78 o 
   1   7  13      145.01      163.01     12.71 o 
   2   7  13       15.80       17.80      4.10 o 
   3   7  13       99.43      109.25      7.94 o 
   4   7  13        9.84       10.46      5.09 o 
   5   7  13        2.46        0.12      4.64 o 
   6   7  13        0.15       -2.15      4.76 o 
   7   7  13        0.02        1.59      3.96 o 
   0   8  13       82.03       90.35     16.48 o 
   1   8  13      106.55      112.90      8.57 o 
   2   8  13       26.89       34.77      6.62 o 
   3   8  13        0.13       -2.05      4.49 o 
   4   8  13       36.86       36.57      6.44 o 
   5   8  13        1.06        6.40      6.69 o 
   0   0  14        0.54       22.06      8.81 o 
   1   0  14      169.29      178.91     11.99 o 
   2   0  14       30.37       14.10      2.75 o 
   3   0  14       68.62       54.67      5.68 o 
   4   0  14        0.09       -3.13      3.77 o 
   5   0  14      327.20      311.47     12.28 o 
   6   0  14      121.14      119.36      9.24 o 
   7   0  14        1.14        0.01      4.56 o 
   8   0  14      754.58      735.30     27.68 o 
   9   0  14      430.54      429.54     21.95 o 
  10   0  14     1990.21     2143.78     83.56 o 
  11   0  14       27.92       23.59      7.13 o 
  12   0  14        0.53        6.16      4.50 o 
   1   1  14      782.24      758.87     13.71 o 
   2   1  14      582.38      632.89     12.62 o 
   3   1  14      157.47      149.86      5.88 o 
   4   1  14     1784.24     1695.30     18.66 o 
   5   1  14       40.78       38.26      3.45 o 
   6   1  14      572.33      559.09     13.72 o 
   7   1  14      551.09      526.04     15.85 o 
   8   1  14      137.00      137.13      7.79 o 
   9   1  14      312.48      313.89     13.21 o 
  10   1  14      314.94      304.68     14.54 o 
  11   1  14       25.15       33.43      5.53 o 
  12   1  14       12.12       19.95      5.77 o 
   0   2  14       35.83       34.89      4.38 o 
   1   2  14       14.76       11.15      2.41 o 
   2   2  14        0.52        7.04      2.15 o 
   3   2  14      273.22      245.51      7.00 o 
   4   2  14       42.72       47.94      3.17 o 
   5   2  14       20.75       16.11      2.41 o 
   6   2  14      279.06      301.62      8.66 o 
   7   2  14      193.50      192.80      7.56 o 
   8   2  14      925.58      960.92     24.37 o 
   9   2  14       32.77       29.89      3.88 o 
  10   2  14       82.81       95.97      8.94 o 
  11   2  14        0.38       -1.12      4.93 o 
  12   2  14      495.34      556.60     24.95 o 
   1   3  14        1.06        2.09      1.86 o 
   2   3  14       31.41       17.51      2.21 o 
   3   3  14        7.29        7.48      1.89 o 
   4   3  14      131.29      128.21      5.16 o 
   5   3  14      103.52      104.37      4.93 o 
   6   3  14       54.29       42.97      3.84 o 
   7   3  14        1.16        0.62      1.83 o 
   8   3  14      239.70      201.13      8.65 o 
   9   3  14       17.72       27.73      6.03 o 
  10   3  14       98.27       88.76     12.91 o 
  11   3  14      106.79      107.94     14.34 o 
   0   4  14       47.72       69.02      5.99 o 
   1   4  14        3.88        5.40      1.85 o 
   2   4  14       43.89       43.27      3.05 o 
   3   4  14       61.51       55.97      3.89 o 
   4   4  14      423.51      441.65     10.86 o 
   5   4  14      112.12      105.93      4.97 o 
   6   4  14      806.07      805.73     26.56 o 
   7   4  14       60.33       66.82      6.31 o 
   8   4  14        0.97        5.59      8.19 o 
   9   4  14       64.85       80.13     10.68 o 
  10   4  14       40.80       33.02      8.97 o 
  11   4  14       52.32       45.49      8.25 o 
   1   5  14      303.04      296.49      8.69 o 
   2   5  14      596.14      601.60     10.93 o 
   3   5  14      413.64      406.21      9.29 o 
   4   5  14      277.74      283.89      8.01 o 
   5   5  14       10.18        9.84      4.96 o 
   6   5  14      135.21      132.20     11.34 o 
   7   5  14       23.84       17.59      6.55 o 
   8   5  14      152.99      161.64     14.36 o 
   9   5  14       18.72       29.52      7.34 o 
  10   5  14        2.43       -2.60      5.54 o 
   0   6  14      237.78      233.32     10.33 o 
   1   6  14        0.00        0.04      2.18 o 
   2   6  14      595.07      607.90     13.57 o 
   3   6  14        0.43        2.49      1.23 o 
   4   6  14      375.40      355.85     18.01 o 
   5   6  14      130.49      147.74     11.99 o 
   6   6  14        0.09       -4.82      4.82 o 
   7   6  14       78.41       89.88     10.43 o 
   8   6  14       30.48       18.83      5.73 o 
   9   6  14       22.98        5.11      5.89 o 
   1   7  14      653.77      698.65     16.05 o 
   2   7  14       58.60       57.01      5.89 o 
   3   7  14       46.06       49.61      5.17 o 
   4   7  14      163.22      179.04     13.52 o 
   5   7  14        0.20       -2.97      4.93 o 
   6   7  14      309.64      361.51     19.40 o 
   7   7  14        0.25       -2.39      4.76 o 
   0   8  14      620.19      636.03     27.79 o 
   1   8  14        1.52        3.12      3.51 o 
   2   8  14      227.27      237.72     23.06 o 
   3   8  14       16.40       12.63      5.48 o 
   4   8  14       11.54        6.42      5.13 o 
   5   8  14       91.46      110.43     15.20 o 
   1   1  15       55.19       51.08      5.66 o 
   2   1  15      648.45      740.66     13.17 o 
   3   1  15      212.81      207.14      7.69 o 
   4   1  15       39.55       36.55      3.26 o 
   5   1  15        4.64        8.35      2.34 o 
   6   1  15      373.65      366.24     12.49 o 
   7   1  15       64.02       74.33      8.28 o 
   8   1  15        4.61        1.77      3.46 o 
   9   1  15        5.95        5.33      5.75 o 
  10   1  15       12.48       16.66      4.37 o 
  11   1  15      102.20      124.74      9.21 o 
  12   1  15        4.11       11.13      5.91 o 
   0   2  15      263.22      313.04     13.09 o 
   1   2  15      221.37      234.36      8.09 o 
   2   2  15      110.05      123.59      6.50 o 
   3   2  15      541.66      494.90      9.73 o 
   4   2  15       20.41       23.60      2.52 o 
   5   2  15      655.29      692.93     14.05 o 
   6   2  15       34.09       27.38      3.40 o 
   7   2  15     1246.98     1169.88     21.00 o 
   8   2  15        0.07        1.80      3.02 o 
   9   2  15       57.86       54.04      5.72 o 
  10   2  15       10.90       21.85      6.55 o 
  11   2  15       32.08       15.68      7.84 o 
  12   2  15       65.47       83.88     10.70 o 
   1   3  15      631.69      572.86     10.05 o 
   2   3  15      504.15      506.59     10.47 o 
   3   3  15       66.52       45.90      3.61 o 
   4   3  15     1673.60     1694.45     20.73 o 
   5   3  15       36.43       37.58      3.56 o 
   6   3  15      220.75      206.39      7.41 o 
   7   3  15       25.06       24.42      2.46 o 
   8   3  15      102.81       96.45      5.32 o 
   9   3  15      138.37      170.93     10.97 o 
  10   3  15        1.52        6.56      6.42 o 
  11   3  15      171.05      188.06     18.63 o 
   0   4  15      112.90      129.14      7.94 o 
   1   4  15       28.97       23.84      3.95 o 
   2   4  15        5.04        6.38      2.39 o 
   3   4  15      758.47      750.37     15.35 o 
   4   4  15        3.36        3.81      2.12 o 
   5   4  15     1696.26     1592.51     20.18 o 
   6   4  15        0.34        1.95      4.73 o 
   7   4  15      327.71      353.41     13.97 o 
   8   4  15        2.77        1.47      5.70 o 
   9   4  15      160.23      181.11     14.52 o 
  10   4  15       63.03       61.29      9.47 o 
  11   4  15        0.32        2.04      6.40 o 
   1   5  15       15.12       10.03      3.66 o 
   2   5  15      204.17      217.41      7.26 o 
   3   5  15        0.08       -2.85      2.85 o 
   4   5  15      181.74      162.83      6.62 o 
   5   5  15        7.32        0.58      4.52 o 
   6   5  15      312.69      334.87     18.16 o 
   7   5  15      119.75      135.29     12.08 o 
   8   5  15        8.89       11.66      5.27 o 
   9   5  15      269.13      322.14     19.42 o 
  10   5  15        4.00        2.89      8.75 o 
   0   6  15       33.54       36.72      5.02 o 
   1   6  15       88.40       77.79      5.31 o 
   2   6  15        0.70        8.18      3.15 o 
   3   6  15      388.52      387.58     10.05 o 
   4   6  15       15.58       14.34      5.25 o 
   5   6  15       88.38       88.72     14.33 o 
   6   6  15       16.35       24.31      8.02 o 
   7   6  15       43.58       53.10      9.45 o 
   8   6  15       44.87       36.56      7.37 o 
   1   7  15      161.29      174.87      8.18 o 
   2   7  15        2.04       -1.84      5.42 o 
   3   7  15       35.35       28.58      6.08 o 
   4   7  15        5.77        4.94      5.63 o 
   5   7  15       75.52       72.80      9.25 o 
   6   7  15        0.14        4.21      5.18 o 
   7   7  15       49.45       38.17      8.16 o 
   0   8  15        4.83       15.31      6.94 o 
   1   8  15        0.23       -0.79      3.29 o 
   2   8  15        1.00        7.62      5.30 o 
   3   8  15       22.08       28.67      6.24 o 
   4   8  15       18.85       17.17      5.20 o 
   0   0  16     8283.05     8553.56    254.21 o 
   1   0  16        4.83       23.34      4.81 o 
   2   0  16      110.94       92.75      7.89 o 
   3   0  16      199.06      211.42     11.60 o 
   4   0  16     1179.52     1112.37     21.21 o 
   5   0  16      329.73      302.11     14.54 o 
   6   0  16      578.93      630.33     21.72 o 
   7   0  16        5.74        0.10      5.63 o 
   8   0  16     1430.40     1431.28     40.38 o 
   9   0  16      182.91      163.50     14.55 o 
  10   0  16      920.26      989.00     35.18 o 
  11   0  16       19.63       26.34      8.18 o 
  12   0  16      390.43      419.31     24.67 o 
   1   1  16      698.04      673.76     14.01 o 
   2   1  16       61.90       49.20      4.28 o 
   3   1  16       16.97        8.88      2.34 o 
   4   1  16       68.76       54.36      3.76 o 
   5   1  16       57.31       60.04      5.02 o 
   6   1  16       43.00       31.00      4.29 o 
   7   1  16       46.83       41.24      4.82 o 
   8   1  16       24.43       24.44      5.03 o 
   9   1  16       53.29       52.63      5.95 o 
  10   1  16        0.74        0.65      4.79 o 
  11   1  16       18.33       15.85      5.87 o 
  12   1  16       34.72       58.79      8.90 o 
   0   2  16        0.74        2.73      3.00 o 
   1   2  16       62.20       59.00      4.52 o 
   2   2  16     2045.01     1987.16     24.53 o 
   3   2  16       22.91       22.53      2.52 o 
   4   2  16      246.18      260.70      8.90 o 
   5   2  16       12.90       13.20      2.92 o 
   6   2  16       98.21       93.45      5.72 o 
   7   2  16      251.02      241.71     10.35 o 
   8   2  16      432.24      432.85     11.42 o 
   9   2  16       15.91       17.98      5.51 o 
  10   2  16      481.26      490.13     22.64 o 
  11   2  16       28.76       16.06      5.61 o 
   1   3  16       11.55       10.58      2.12 o 
   2   3  16       16.17       13.52      2.59 o 
   3   3  16       38.09       28.85      3.34 o 
   4   3  16        1.10        2.33      2.69 o 
   5   3  16        2.63        3.61      2.29 o 
   6   3  16        3.79        5.17      2.76 o 
   7   3  16       50.38       49.12      3.88 o 
   8   3  16       26.98       32.90      4.23 o 
   9   3  16       11.43        5.82      5.37 o 
  10   3  16      112.10      131.93     18.57 o 
  11   3  16        2.39        2.01      8.80 o 
   0   4  16        4.80        0.95      2.88 o 
   1   4  16      179.72      178.93      6.89 o 
   2   4  16     1013.23     1006.48     17.42 o 
   3   4  16       28.72       22.03      3.63 o 
   4   4  16       27.04       22.49      3.22 o 
   5   4  16        0.37        3.98      2.54 o 
   6   4  16      104.02       96.16      8.45 o 
   7   4  16       60.77       76.54      7.13 o 
   8   4  16        0.78       -2.09      6.62 o 
   9   4  16       37.36       54.63      9.11 o 
  10   4  16        0.16        3.03      5.02 o 
   1   5  16       88.70       99.07      5.43 o 
   2   5  16        7.77        2.74      3.36 o 
   3   5  16       14.75       13.01      2.31 o 
   4   5  16      114.95      120.13      6.01 o 
   5   5  16        6.74       -1.31      4.57 o 
   6   5  16      205.64      261.21     19.90 o 
   7   5  16        0.57       -6.01      6.01 o 
   8   5  16      216.67      227.39     16.22 o 
   9   5  16        2.25        5.83      5.92 o 
   0   6  16     1815.49     1912.72     30.35 o 
   1   6  16       21.64       20.91      2.91 o 
   2   6  16      460.91      475.49     13.02 o 
   3   6  16        0.00        0.20      2.57 o 
   4   6  16      241.13      257.03     15.80 o 
   5   6  16        4.50        6.49      4.89 o 
   6   6  16       11.40        6.52      5.49 o 
   7   6  16        1.84       -1.56      5.19 o 
   8   6  16       21.80       18.28      7.46 o 
   1   7  16        0.01        4.16      3.09 o 
   2   7  16       58.93       73.28      6.94 o 
   3   7  16       66.19       64.10      8.54 o 
   4   7  16      158.60      180.66     20.71 o 
   5   7  16        0.56        4.45      4.92 o 
   6   7  16      318.01      400.40     21.23 o 
   0   8  16      216.11      239.84     21.81 o 
   1   8  16        4.57        7.99      4.72 o 
   2   8  16      268.14      296.27     17.37 o 
   3   8  16       35.55       37.35     14.83 o 
   1   1  17      148.86      151.70      6.66 o 
   2   1  17       33.70       32.68      3.29 o 
   3   1  17      165.73      157.27      6.14 o 
   4   1  17        5.32        6.81      2.68 o 
   5   1  17      150.18      151.82      7.73 o 
   6   1  17      185.83      181.16      8.78 o 
   7   1  17      153.20      136.14      9.75 o 
   8   1  17        3.14       -3.92      3.92 o 
   9   1  17      271.31      277.37     13.18 o 
  10   1  17       20.10        9.13      3.57 o 
  11   1  17       13.46       15.44      5.54 o 
   0   2  17       61.54       68.14      5.37 o 
   1   2  17       22.57       30.36      3.05 o 
   2   2  17      290.33      280.89      8.77 o 
   3   2  17      921.51      938.76     17.70 o 
   4   2  17      148.01      136.02      7.86 o 
   5   2  17     1333.69     1314.66     24.31 o 
   6   2  17        5.26        3.07      2.36 o 
   7   2  17      346.17      353.34     10.43 o 
   8   2  17      175.74      159.60     10.82 o 
   9   2  17      128.06      129.72      8.87 o 
  10   2  17       27.81       29.76      6.72 o 
  11   2  17       20.64        9.44      5.28 o 
   1   3  17      514.80      501.11     11.60 o 
   2   3  17        5.65        3.05      2.81 o 
   3   3  17      118.09       94.80      6.26 o 
   4   3  17      112.97      105.67      6.47 o 
   5   3  17      274.26      249.63      8.73 o 
   6   3  17       50.10       51.25      4.19 o 
   7   3  17      394.12      435.99     10.52 o 
   8   3  17        4.52        3.95      2.30 o 
   9   3  17      161.93      201.91     15.41 o 
  10   3  17        0.05        4.40      5.23 o 
  11   3  17      322.02      435.49     23.48 o 
   0   4  17      691.41      670.74     17.80 o 
   1   4  17      438.22      418.92     10.82 o 
   2   4  17        6.12        7.16      2.62 o 
   3   4  17      823.88      825.93     17.34 o 
   4   4  17        8.42        7.49      2.84 o 
   5   4  17      629.56      644.71     14.44 o 
   6   4  17       28.66       20.83      4.32 o 
   7   4  17      616.14      602.87     30.53 o 
   8   4  17        7.70        3.58      5.31 o 
   9   4  17      140.59      159.81     14.03 o 
  10   4  17       60.48       59.19      8.96 o 
   1   5  17      236.71      224.65      7.49 o 
   2   5  17      103.02       97.20      7.67 o 
   3   5  17      190.48      185.77      8.25 o 
   4   5  17        9.58        9.36      2.38 o 
   5   5  17      127.65      142.59     10.13 o 
   6   5  17       23.58       27.56      7.71 o 
   7   5  17       89.64      105.15     12.03 o 
   8   5  17        0.33        2.24      5.44 o 
   9   5  17      246.46      260.96     22.13 o 
   0   6  17        3.83        6.05      3.65 o 
   1   6  17       11.73        9.00      2.59 o 
   2   6  17       59.07       56.94      5.22 o 
   3   6  17       30.78       28.98      4.09 o 
   4   6  17       45.58       31.14      6.41 o 
   5   6  17      129.38      124.79     11.74 o 
   6   6  17        2.23        2.07      4.66 o 
   7   6  17       94.81      113.12     11.88 o 
   8   6  17        5.84       12.60      6.12 o 
   1   7  17        6.41        8.13      3.38 o 
   2   7  17       30.36       20.36      4.75 o 
   3   7  17       74.55       84.09      9.85 o 
   4   7  17       13.92       10.75      5.89 o 
   5   7  17       66.25       60.90      8.46 o 
   6   7  17        9.16       13.18      6.08 o 
   0   8  17        5.87        0.27      5.23 o 
   1   8  17        0.48        2.65      8.27 o 
   2   8  17       19.78       30.82     13.35 o 
   0   0  18     2729.40     2618.61     51.18 o 
   1   0  18      734.54      749.98     17.34 o 
   2   0  18     2470.75     2452.35     31.38 o 
   3   0  18       74.20       65.15      5.52 o 
   4   0  18      482.60      491.17     14.60 o 
   5   0  18     1278.28     1287.25     32.10 o 
   6   0  18        0.02        4.54      5.06 o 
   7   0  18      174.01      184.70     16.01 o 
   8   0  18      177.66      137.02     20.58 o 
   9   0  18       24.69       16.46      5.71 o 
  10   0  18       43.50       57.85     17.13 o 
  11   0  18       11.43        5.48     14.45 o 
   1   1  18      303.27      287.21      7.66 o 
   2   1  18      486.59      479.96      9.89 o 
   3   1  18      249.90      221.08      8.20 o 
   4   1  18     1128.17     1092.63     20.23 o 
   5   1  18        0.01       -1.79      3.25 o 
   6   1  18     1525.93     1390.92     23.89 o 
   7   1  18       30.54       36.78      5.66 o 
   8   1  18      299.21      295.79     15.55 o 
   9   1  18       98.32      101.00      8.39 o 
  10   1  18       61.67       58.67      6.85 o 
  11   1  18       10.44        6.04      4.58 o 
   0   2  18     1560.65     1516.78     31.87 o 
   1   2  18      162.92      173.05      7.09 o 
   2   2  18      828.97      815.50     17.01 o 
   3   2  18     1298.89     1264.84     21.26 o 
   4   2  18      437.09      394.04     13.31 o 
   5   2  18        0.07       -1.86      2.83 o 
   6   2  18      292.99      272.11     11.63 o 
   7   2  18      123.85      100.64      7.52 o 
   8   2  18       22.21       29.51      4.83 o 
   9   2  18       27.96       31.72      4.75 o 
  10   2  18        7.95        9.55      5.69 o 
  11   2  18       44.21       53.46     13.62 o 
   1   3  18       84.43       83.38      4.94 o 
   2   3  18       97.64       93.28      6.36 o 
   3   3  18       68.65       90.21     11.46 o 
   4   3  18      267.57      228.58     11.61 o 
   5   3  18        0.58        0.96      2.46 o 
   6   3  18       33.10       32.15      3.55 o 
   7   3  18        6.98        2.89      3.70 o 
   8   3  18       50.40       52.53      9.69 o 
   9   3  18       39.03       36.10      8.16 o 
  10   3  18        6.12       17.87      7.42 o 
   0   4  18        3.77        6.35      3.63 o 
   1   4  18      251.92      276.56      8.44 o 
   2   4  18       67.65       57.04      5.37 o 
   3   4  18       95.20       85.22      7.17 o 
   4   4  18      290.03      258.36     10.03 o 
   5   4  18      166.99      159.06      7.68 o 
   6   4  18       82.85       64.67      6.58 o 
   7   4  18        3.37        7.41      7.77 o 
   8   4  18        1.08       -3.64      6.56 o 
   9   4  18       68.70       94.93     11.64 o 
  10   4  18       14.84       31.28      8.12 o 
   1   5  18      231.98      228.48      8.30 o 
   2   5  18       30.11       36.77      4.19 o 
   3   5  18        8.56        4.12      2.09 o 
   4   5  18      443.51      457.96     15.87 o 
   5   5  18        2.17        4.13      4.75 o 
   6   5  18      394.61      382.70     20.59 o 
   7   5  18       46.08       48.34      8.30 o 
   8   5  18      357.20      425.55     22.76 o 
   9   5  18       18.26       35.40      8.63 o 
   0   6  18       23.81       36.71      6.89 o 
   1   6  18      106.65      114.25      6.67 o 
   2   6  18        2.13        1.00      3.90 o 
   3   6  18        8.43        8.39      3.02 o 
   4   6  18        0.98        1.84      4.31 o 
   5   6  18        7.40        6.46      5.07 o 
   6   6  18        9.92        9.24      5.22 o 
   7   6  18       95.21      110.73     12.11 o 
   1   7  18       18.85       20.28      3.62 o 
   2   7  18      300.58      301.18     14.76 o 
   3   7  18       41.67       29.45      6.72 o 
   4   7  18      486.12      518.44     23.96 o 
   5   7  18       22.65       10.24      5.85 o 
   0   8  18        0.15        4.48      7.82 o 
   1   1  19      397.93      416.43     11.43 o 
   2   1  19      398.47      409.24     10.59 o 
   3   1  19       65.87       68.23      5.29 o 
   4   1  19       19.98       28.13      3.88 o 
   5   1  19     1304.53     1223.65     20.13 o 
   6   1  19        0.04        3.82      2.99 o 
   7   1  19      668.73      673.68     16.93 o 
   8   1  19       30.82       15.30     13.10 o 
   9   1  19      194.23      199.12     11.44 o 
  10   1  19        0.01       -1.70      3.64 o 
  11   1  19       20.19       14.38      5.73 o 
   0   2  19       44.33       98.38      8.94 o 
   1   2  19      153.54      153.74      7.12 o 
   2   2  19       41.68       49.29      4.90 o 
   3   2  19      584.50      639.99     15.74 o 
   4   2  19      544.38      501.61     15.49 o 
   5   2  19       23.51       37.41      4.92 o 
   6   2  19       40.34       28.90      4.39 o 
   7   2  19        1.97       -4.39      4.39 o 
   8   2  19        8.62        6.06      4.08 o 
   9   2  19      228.25      228.80     16.71 o 
  10   2  19        6.22        7.40      4.67 o 
   1   3  19     1813.17     1762.82     22.95 o 
   2   3  19      182.67      183.33      8.30 o 
   3   3  19     1876.71     1809.94     29.19 o 
   4   3  19      122.35      143.09      9.57 o 
   5   3  19       14.24       11.74      3.50 o 
   6   3  19        0.67       -0.48      2.41 o 
   7   3  19       22.90       13.21      4.76 o 
   8   3  19       16.30       13.70      6.64 o 
   9   3  19      780.57      836.50     31.14 o 
  10   3  19       50.34       54.18     13.26 o 
   0   4  19       20.91       17.37      5.20 o 
   1   4  19        3.61        8.46      2.81 o 
   2   4  19       59.43       66.20      6.28 o 
   3   4  19       25.75       28.42      4.81 o 
   4   4  19       20.03       13.54      2.91 o 
   5   4  19      376.64      439.83     16.63 o 
   6   4  19      171.06      158.91     10.10 o 
   7   4  19      451.47      498.78     23.85 o 
   8   4  19       34.64       47.76      9.07 o 
   9   4  19       47.53       59.10     11.31 o 
   1   5  19     1369.86     1331.97     20.17 o 
   2   5  19       31.82       22.25      3.54 o 
   3   5  19      117.99      109.98      8.41 o 
   4   5  19      155.04      160.33     10.10 o 
   5   5  19        0.10        7.89      3.65 o 
   6   5  19      108.43      106.25     11.54 o 
   7   5  19      148.39      151.11     13.61 o 
   8   5  19        1.61       20.61      7.78 o 
   0   6  19       60.47       53.20      7.01 o 
   1   6  19        0.49        0.87      2.88 o 
   2   6  19       58.78       55.39      4.74 o 
   3   6  19       27.77       29.02      7.41 o 
   4   6  19        2.45        7.07      5.11 o 
   5   6  19      112.34      115.76     11.71 o 
   6   6  19       14.75       21.42      8.21 o 
   7   6  19      157.16      181.48     15.62 o 
   1   7  19        9.82       12.97      4.21 o 
   2   7  19        9.83        6.05      4.52 o 
   3   7  19        0.13        8.48      5.31 o 
   4   7  19        5.34       14.29     10.63 o 
   0   0  20     2210.74     2380.54     74.62 o 
   1   0  20     1694.97     1653.46     35.12 o 
   2   0  20     7772.67     7698.01    129.24 o 
   3   0  20        8.73        3.26      4.90 o 
   4   0  20       49.56       28.87      5.74 o 
   5   0  20     1458.49     1336.92     28.64 o 
   6   0  20      315.13      330.86     18.04 o 
   7   0  20      441.25      412.76     24.53 o 
   8   0  20       74.71       49.47     10.35 o 
   9   0  20      126.94      108.74     12.79 o 
  10   0  20       82.94       90.68     11.63 o 
   1   1  20     2287.37     2249.35     32.17 o 
   2   1  20       74.90       89.85      6.09 o 
   3   1  20        0.15        1.64      3.02 o 
   4   1  20      438.21      429.89     13.22 o 
   5   1  20       72.27       70.44      6.08 o 
   6   1  20      750.89      727.79     17.63 o 
   7   1  20      295.15      259.92     10.89 o 
   8   1  20      161.42      178.09     10.88 o 
   9   1  20        9.37       10.45      3.66 o 
  10   1  20       20.60       10.54      4.80 o 
   0   2  20     5513.17     5406.92     79.67 o 
   1   2  20      355.83      332.02     11.32 o 
   2   2  20      391.63      365.87     11.92 o 
   3   2  20        4.75       16.19      4.34 o 
   4   2  20     2147.85     2140.80     26.60 o 
   5   2  20        2.23        3.37      4.71 o 
   6   2  20       44.97       28.10      5.79 o 
   7   2  20        0.13        3.71      3.91 o 
   8   2  20        0.21        6.06      5.12 o 
   9   2  20       43.22       29.97      7.51 o 
  10   2  20        2.45        1.88      4.47 o 
   1   3  20        3.71        8.45      3.71 o 
   2   3  20      107.55      115.61      7.10 o 
   3   3  20     2539.02     2470.40     34.98 o 
   4   3  20       81.14       72.91      7.69 o 
   5   3  20      122.88       98.86      7.25 o 
   6   3  20       26.73       23.52      4.21 o 
   7   3  20      102.12       88.97      8.53 o 
   8   3  20        6.98       -1.02      5.99 o 
   9   3  20        3.90       12.48      6.87 o 
  10   3  20        6.38       16.82      7.22 o 
   0   4  20       16.50       21.52      4.38 o 
   1   4  20      113.41      116.92      6.42 o 
   2   4  20      803.80      777.79     17.22 o 
   3   4  20        2.43        6.76      3.97 o 
   4   4  20      103.25       58.71      7.98 o 
   5   4  20      923.97      866.76     28.22 o 
   6   4  20      320.71      323.06     15.02 o 
   7   4  20      155.09      187.71     15.48 o 
   8   4  20        0.52        3.22      6.66 o 
   9   4  20       10.07       21.44      6.58 o 
   1   5  20      206.06      208.91      8.52 o 
   2   5  20        9.30       11.06      2.59 o 
   3   5  20        0.61       -0.59      3.60 o 
   4   5  20      160.64      184.53     11.05 o 
   5   5  20      243.16      258.79     12.84 o 
   6   5  20      185.44      207.90     17.26 o 
   7   5  20        0.10        6.06      6.63 o 
   8   5  20      148.11      132.51     13.48 o 
   0   6  20       14.95        9.07      5.89 o 
   1   6  20      307.46      324.82     11.45 o 
   2   6  20       19.86       36.21      4.25 o 
   3   6  20      234.87      226.98     15.80 o 
   4   6  20       55.03       49.39      9.09 o 
   5   6  20       24.95       36.43      9.25 o 
   6   6  20        6.55       10.16      7.64 o 
   1   7  20       71.91       64.02      7.22 o 
   2   7  20      150.97      152.80     10.98 o 
   3   7  20        0.96        7.34     10.29 o 
   4   7  20      232.09      269.38     17.85 o 
   1   1  21       52.58      123.75     10.57 o 
   2   1  21     1679.02     1647.76     25.72 o 
   3   1  21        0.79        2.10      4.02 o 
   4   1  21       41.41       37.88      4.65 o 
   5   1  21       12.21        8.55      3.87 o 
   6   1  21      155.44      133.12      7.97 o 
   7   1  21        3.08        2.37      5.44 o 
   8   1  21      302.04      303.07     19.29 o 
   9   1  21        0.15       -3.71      3.71 o 
  10   1  21        9.32        8.12      5.17 o 
   0   2  21      901.48      998.72     42.16 o 
   1   2  21       77.89       95.21      6.93 o 
   2   2  21      755.48      711.15     16.97 o 
   3   2  21      703.48      732.07     17.35 o 
   4   2  21     1553.54     1481.65     24.77 o 
   5   2  21      933.44      993.28     22.13 o 
   6   2  21      185.89      170.76     11.98 o 
   7   2  21      210.47      225.71     13.35 o 
   8   2  21      149.50      131.89     13.04 o 
   9   2  21      111.12      109.59     11.89 o 
  10   2  21       32.51       55.89      9.46 o 
   1   3  21       42.06       43.96      4.46 o 
   2   3  21      445.83      438.63     13.40 o 
   3   3  21      190.07      222.78     15.45 o 
   4   3  21      185.36      223.08     11.53 o 
   5   3  21      127.99      153.11     10.67 o 
   6   3  21       35.28       31.19      6.18 o 
   7   3  21        0.12        3.85      4.09 o 
   8   3  21       29.39       15.96      6.59 o 
   9   3  21       25.15       21.53      7.64 o 
   0   4  21     1889.27     1857.57     44.33 o 
   1   4  21      299.57      304.60     10.18 o 
   2   4  21        4.18        5.26      3.42 o 
   3   4  21      942.52      996.58     19.97 o 
   4   4  21        0.88        8.77      4.43 o 
   5   4  21      520.48      603.45     20.46 o 
   6   4  21      265.19      258.89     13.89 o 
   7   4  21      517.05      578.99     26.52 o 
   8   4  21      132.24      125.36     13.17 o 
   1   5  21      127.07      121.33      7.42 o 
   2   5  21      266.54      209.65     10.73 o 
   3   5  21       96.61      104.42      7.79 o 
   4   5  21      487.07      504.35     18.44 o 
   5   5  21        5.65       19.02      7.17 o 
   6   5  21      340.64      358.25     21.19 o 
   7   5  21        2.37        6.79     10.27 o 
   0   6  21       55.34       46.43      7.45 o 
   1   6  21        0.20        3.97      2.92 o 
   2   6  21       64.00       73.90      7.88 o 
   3   6  21       54.71       58.35      7.39 o 
   4   6  21       97.96       97.45     10.94 o 
   5   6  21      327.11      346.40     20.75 o 
   1   7  21       54.79       53.48      8.37 o 
   2   7  21       47.55       45.41      7.98 o 
   0   0  22     2651.40     2558.77     81.56 o 
   1   0  22     1393.06     1297.28     41.45 o 
   2   0  22     1562.37     1669.07     47.47 o 
   3   0  22        9.56        4.48     12.48 o 
   4   0  22      372.06      325.42     17.48 o 
   5   0  22      786.24      706.96     33.06 o 
   6   0  22        2.67        8.38      6.20 o 
   7   0  22       40.47       30.58      7.73 o 
   8   0  22      701.57      711.84     28.52 o 
   9   0  22        1.53       -4.93      5.81 o 
  10   0  22       91.35      107.53     13.68 o 
   1   1  22     3529.74     3311.07     46.71 o 
   2   1  22        2.83       21.56      8.12 o 
   3   1  22      215.18      188.88      9.21 o 
   4   1  22       13.55       16.85      3.61 o 
   5   1  22       88.82       70.37      6.03 o 
   6   1  22        1.26        2.61      3.55 o 
   7   1  22       30.55       17.18      4.33 o 
   8   1  22        1.55        3.18      3.93 o 
   9   1  22       52.44       44.91      6.27 o 
  10   1  22        0.47       -4.75      4.75 o 
   0   2  22     1384.73     1442.43     43.94 o 
   1   2  22      280.05      260.83     11.81 o 
   2   2  22      891.75      858.39     19.07 o 
   3   2  22       27.66       41.62      5.12 o 
   4   2  22       81.19       72.93      6.52 o 
   5   2  22        5.23       11.15      4.48 o 
   6   2  22       47.14       38.49      7.09 o 
   7   2  22      157.03      180.33     12.32 o 
   8   2  22       11.76       22.00      5.47 o 
   9   2  22        0.39       -5.12      5.87 o 
   1   3  22        6.65        0.99      3.16 o 
   2   3  22       58.74       51.94      5.56 o 
   3   3  22     1367.81     1324.16     23.70 o 
   4   3  22        3.62        8.12      3.49 o 
   5   3  22       16.86       10.47      4.65 o 
   6   3  22        3.00        2.60      4.07 o 
   7   3  22       27.73       18.72      5.29 o 
   8   3  22       17.77       15.00      6.61 o 
   9   3  22        1.72        6.55      5.50 o 
   0   4  22       22.89       20.81      5.68 o 
   1   4  22      127.96       99.98      7.77 o 
   2   4  22       13.22        8.59      3.07 o 
   3   4  22      185.20      197.19      9.68 o 
   4   4  22       12.51       20.99      4.95 o 
   5   4  22      300.12      309.80     15.25 o 
   6   4  22        5.10        7.99      4.03 o 
   7   4  22      108.01      116.88     12.98 o 
   8   4  22       22.69       19.10     11.41 o 
   1   5  22       67.68       69.17      5.74 o 
   2   5  22       11.74       11.23      3.99 o 
   3   5  22       11.12       10.28      3.45 o 
   4   5  22       67.28       71.17      7.93 o 
   5   5  22      311.17      327.76     20.23 o 
   6   5  22       87.94       90.82     12.97 o 
   7   5  22        0.12       11.31      6.16 o 
   0   6  22      225.03      232.16     14.40 o 
   1   6  22       95.67       92.89      6.76 o 
   2   6  22       67.36       72.66      8.01 o 
   3   6  22       43.89       41.53      6.31 o 
   4   6  22        0.23        8.04      5.78 o 
   5   6  22        0.98       10.57      5.56 o 
   1   1  23        4.04      108.05     11.11 o 
   2   1  23      759.01      689.59     22.23 o 
   3   1  23      137.92      136.66      9.14 o 
   4   1  23        4.31        0.03      4.22 o 
   5   1  23       38.08       20.76      4.53 o 
   6   1  23      204.61      213.16     12.05 o 
   7   1  23       29.97       33.62      5.66 o 
   8   1  23       48.16       39.03      6.04 o 
   9   1  23       46.52       63.18      6.58 o 
   0   2  23       82.76       79.98     12.29 o 
   1   2  23       79.62      102.04      8.84 o 
   2   2  23      132.51      145.22     11.68 o 
   3   2  23       32.97       48.85      5.87 o 
   4   2  23      364.57      347.56     12.61 o 
   5   2  23      104.22       98.76      8.43 o 
   6   2  23       11.30        7.91      4.44 o 
   7   2  23       62.39       61.74      7.97 o 
   8   2  23       39.26       37.77      6.64 o 
   9   2  23       16.42       10.75      8.53 o 
   1   3  23      155.96      144.58      9.19 o 
   2   3  23      456.11      420.03     15.53 o 
   3   3  23       11.31       23.65      5.47 o 
   4   3  23      972.95     1003.90     24.50 o 
   5   3  23       31.08       38.84      5.38 o 
   6   3  23       78.95       91.65      8.97 o 
   7   3  23       61.77       65.81      7.90 o 
   8   3  23      226.71      248.27     20.02 o 
   0   4  23      231.15      196.71     13.26 o 
   1   4  23        0.00       -3.64      3.64 o 
   2   4  23       42.56       35.66      4.91 o 
   3   4  23      266.45      273.26     12.83 o 
   4   4  23       16.21       12.14      4.58 o 
   5   4  23      139.08      162.57     11.54 o 
   6   4  23       33.09       40.24      6.93 o 
   7   4  23      130.63      138.61     14.09 o 
   1   5  23        4.48        8.53      3.68 o 
   2   5  23        0.24       -0.44      3.57 o 
   3   5  23       17.48       17.71      4.14 o 
   4   5  23      237.46      244.22     14.85 o 
   5   5  23        0.79        4.09      5.90 o 
   6   5  23      398.41      402.45     22.91 o 
   0   6  23      171.67      151.80     12.28 o 
   1   6  23       52.50       58.12      6.27 o 
   2   6  23       14.16       21.82      6.19 o 
   3   6  23       71.72       63.87      8.17 o 
   4   6  23       57.79       48.85      7.49 o 
   0   0  24       18.34       35.01     12.92 o 
   1   0  24       42.17       39.62      8.99 o 
   2   0  24       11.48        5.16      5.95 o 
   3   0  24      254.69      251.30     19.94 o 
   4   0  24       55.97       56.81     23.70 o 
   5   0  24      754.75      690.42     27.45 o 
   6   0  24        5.42        3.44      6.09 o 
   7   0  24      307.50      328.97     19.89 o 
   8   0  24       91.81       91.88     11.73 o 
   9   0  24       73.31       87.48     14.50 o 
   1   1  24      252.57      243.80     13.56 o 
   2   1  24       27.93       27.47      7.84 o 
   3   1  24        2.46        0.00      4.59 o 
   4   1  24      144.41      142.56      9.92 o 
   5   1  24       27.28       26.55      4.53 o 
   6   1  24       17.71       29.76      5.87 o 
   7   1  24       38.67       59.92      7.37 o 
   8   1  24        0.12        1.25      4.64 o 
   9   1  24      122.17      124.05     13.63 o 
   0   2  24       29.41       33.24      8.64 o 
   1   2  24      152.49      128.75     10.09 o 
   2   2  24       17.34       12.86      4.66 o 
   3   2  24      101.41      104.50      8.49 o 
   4   2  24       11.90        4.74      4.01 o 
   5   2  24      148.93      161.30     10.47 o 
   6   2  24       72.48       68.47      9.01 o 
   7   2  24      116.08      129.50     10.14 o 
   8   2  24       31.89       25.26      6.24 o 
   1   3  24       58.65       56.47      6.31 o 
   2   3  24        6.15        8.41      4.56 o 
   3   3  24        4.39        5.00      4.06 o 
   4   3  24       50.48       48.29      6.77 o 
   5   3  24        3.56        5.00      4.52 o 
   6   3  24        1.07        3.09      4.54 o 
   7   3  24       73.18       70.91      8.13 o 
   8   3  24        0.14       -7.01      7.01 o 
   0   4  24        0.29       -3.98      5.38 o 
   1   4  24        0.05        0.64      3.40 o 
   2   4  24       34.81       27.17      4.84 o 
   3   4  24       17.39       10.72      3.71 o 
   4   4  24       48.23       42.07      5.76 o 
   5   4  24       35.94       36.67      6.14 o 
   6   4  24       43.09       46.86      6.64 o 
   7   4  24       32.71       38.32      7.85 o 
   1   5  24      246.45      249.35     12.45 o 
   2   5  24       87.73       69.79      6.85 o 
   3   5  24      124.48      121.64     13.70 o 
   4   5  24       39.78       30.74      5.34 o 
   5   5  24        9.34        8.32      4.42 o 
   0   6  24        0.93        0.35      4.29 o 
   1   6  24        4.43        5.77      5.69 o 
   2   6  24       22.35       25.62      5.66 o 
   1   1  25       56.28       59.88      7.41 o 
   2   1  25        5.44        3.34      4.56 o 
   3   1  25        9.37        5.87      5.24 o 
   4   1  25       39.32       28.28      5.88 o 
   5   1  25        1.34       -1.67      4.18 o 
   6   1  25        7.45        8.05      5.24 o 
   7   1  25       35.97       31.83      6.21 o 
   8   1  25       21.58       21.82      5.35 o 
   0   2  25      508.50      512.48     28.27 o 
   1   2  25        0.00       -0.54      4.73 o 
   2   2  25      316.67      297.75     15.62 o 
   3   2  25       32.69       17.29      4.83 o 
   4   2  25       55.33       43.53      5.84 o 
   5   2  25        0.84        5.17      4.09 o 
   6   2  25       20.48       12.96      4.40 o 
   7   2  25       19.84       19.07      6.13 o 
   8   2  25       83.39       79.15      8.27 o 
   1   3  25       41.45       53.01      7.24 o 
   2   3  25       23.81       20.80      4.62 o 
   3   3  25       32.59       26.69      4.85 o 
   4   3  25       80.00      103.83      9.57 o 
   5   3  25       27.90       25.41      5.12 o 
   6   3  25      131.71      141.31     10.17 o 
   7   3  25       11.55       18.18      4.68 o 
   0   4  25      490.46      487.33     27.83 o 
   1   4  25        5.94        3.20      3.43 o 
   2   4  25      272.21      254.80     12.81 o 
   3   4  25       12.99       11.17      3.95 o 
   4   4  25       22.63       13.43      7.53 o 
   5   4  25        0.65       -0.18      4.36 o 
   6   4  25       19.19       14.72      4.64 o 
   1   5  25       40.34       39.03      5.34 o 
   2   5  25       33.82       45.39      6.17 o 
   3   5  25        1.50        6.90      4.53 o 
   4   5  25       37.20       33.22      6.48 o 
   0   0  26      174.83      167.24     24.51 o 
   1   0  26      546.51      557.55     30.30 o 
   2   0  26       78.39       67.91     11.38 o 
   3   0  26      503.04      505.37     29.23 o 
   4   0  26       25.06       27.96      8.62 o 
   5   0  26      623.95      613.08     33.16 o 
   6   0  26       48.28       45.45      9.86 o 
   7   0  26      212.44      215.52     16.98 o 
   1   1  26       23.92       16.68      4.73 o 
   2   1  26       18.00       20.20      5.92 o 
   3   1  26        1.53       -1.12      4.89 o 
   4   1  26       11.42       12.18      5.24 o 
   5   1  26       25.33       26.00      5.22 o 
   6   1  26        1.54        6.44      4.63 o 
   7   1  26      156.04      169.24     11.88 o 
   0   2  26       77.27       84.37     13.24 o 
   1   2  26        7.03        4.74      7.99 o 
   2   2  26       70.32       88.05      9.49 o 
   3   2  26      333.81      313.61     14.54 o 
   4   2  26       34.33       27.93      5.43 o 
   5   2  26      230.65      214.07     12.41 o 
   6   2  26       22.66       14.88      4.45 o 
   7   2  26      249.38      227.25     13.37 o 
   1   3  26       45.41       36.47      6.50 o 
   2   3  26        1.77       -3.17      4.24 o 
   3   3  26      197.13      187.92     11.30 o 
   4   3  26       20.89       20.11      4.69 o 
   5   3  26      173.28      158.54     14.78 o 
   6   3  26        5.51       11.30      4.49 o 
   0   4  26       39.86       37.32     10.02 o 
   1   4  26        2.10        4.98      3.64 o 
   2   4  26       24.63       15.65      4.46 o 
   3   4  26       23.15       20.68      5.05 o 
   4   4  26       16.72       18.83      4.91 o 
   5   4  26       25.31       13.61      5.14 o 
   1   5  26      293.97      300.82     14.87 o 
   2   5  26        2.99        4.25      3.90 o 
   3   5  26      200.95      203.53     15.01 o 
   1   1  27       19.96       16.47      5.08 o 
   2   1  27        0.41        8.74      4.78 o 
   3   1  27        0.17        0.27      4.12 o 
   4   1  27       52.51       62.34      8.52 o 
   5   1  27        5.34        0.38      4.32 o 
   6   1  27       95.94       97.93      9.23 o 
   7   1  27        6.61        0.27      5.27 o 
   0   2  27      340.84      350.27     24.80 o 
   1   2  27        0.03       -2.17      4.32 o 
   2   2  27      160.24      180.03     12.78 o 
   3   2  27        0.68        4.63      5.57 o 
   4   2  27        0.01       -1.45      3.96 o 
   5   2  27        7.71        2.82      4.15 o 
   6   2  27        0.19        0.44      3.91 o 
   1   3  27        2.22       -1.62      5.19 o 
   2   3  27       60.05       63.60      7.15 o 
   3   3  27       10.02        5.36      4.80 o 
   4   3  27      171.32      191.30     15.61 o 
   5   3  27       10.04        5.45      4.00 o 
   0   4  27      274.77      246.59     26.41 o 
   1   4  27        3.45        4.24      3.85 o 
   2   4  27      151.90      146.24     10.24 o 
   3   4  27       17.05       13.77      4.83 o 
   4   4  27       87.62       81.46      8.16 o 
   0   0  28        2.39        5.08      7.66 o 
   1   0  28       22.38       29.82     15.00 o 
   2   0  28        0.88        2.40      8.21 o 
   3   0  28      103.19      109.67     15.13 o 
   4   0  28       29.12       26.94      9.61 o 
   5   0  28      461.03      515.70     31.93 o 
   6   0  28        0.17        0.99     15.15 o 
   1   1  28      226.32      247.05     15.38 o 
   2   1  28       11.41       13.22      5.16 o 
   3   1  28       52.20       48.34      7.79 o 
   4   1  28       16.30        5.04      6.12 o 
   5   1  28        3.14        5.16      5.65 o 
   6   1  28        6.71        5.84      4.75 o 
   0   2  28        0.44        5.92      7.82 o 
   1   2  28       14.41       16.66      5.77 o 
   2   2  28        0.32       -1.01      4.56 o 
   3   2  28      173.49      183.29     13.43 o 
   4   2  28       16.34        7.92      3.98 o 
   5   2  28       81.12       97.54      8.87 o 
   1   3  28        0.08        0.85      6.21 o 
   2   3  28        4.51        6.21      4.64 o 
   3   3  28        1.96       -4.70      4.70 o 
   4   3  28        0.01       -0.86      4.07 o 
   0   4  28       31.86       27.07      8.94 o 
   1   4  28        2.90       10.87      6.20 o 
   2   4  28       31.05       41.87      6.28 o 
   1   1  29       14.35       31.21      7.09 o 
   2   1  29       58.51       62.33      8.65 o 
   3   1  29       26.53       31.54      8.19 o 
   4   1  29       29.89       36.90      7.39 o 
   5   1  29        7.35       16.49      6.05 o 
   0   2  29       68.13       99.66     14.33 o 
   1   2  29        1.03       -0.39      4.79 o 
   2   2  29      138.85      187.30     13.73 o 
   3   2  29       12.00       10.96      6.86 o 
   4   2  29       88.82      114.88     11.80 o 
   1   3  29      155.94      188.57     13.80 o 
   2   3  29       53.24       47.03      8.42 o 
   3   3  29       56.63       54.95     14.59 o 
   0   0  30       10.11        0.80      8.60 o 
   1   0  30      112.56      144.56     18.00 o 
   2   0  30       27.44       11.96      6.74 o 
   3   0  30       12.59        6.02     17.69 o 
   4   0  30        0.12       -4.10      7.72 o 
   1   1  30      304.17      320.91     18.11 o 
   2   1  30      103.71      126.78     11.71 o 
   3   1  30      120.69      146.60     12.46 o 
   0   2  30        0.21       12.99      7.49 o 
   1   2  30       22.29       29.80      6.66 o 
   2   2  30        0.86        7.54      4.90 o 
   3   2  30       89.19      130.50     12.22 o 
   1   1  31       97.02      118.29     11.57 o 
                                                 
